# Supplementary material for: A scoping study of the whole-cell imaging literature as a foundation for the emerging field of cell anatomy
Source: BMC Biol. 2026 Feb 27;24:91. doi: 10.1186/s12915-026-02556-0 (PMC13049767; doi:10.1186/s12915-026-02556-0)
Supplement: Supplementary file 1 — Additional file 1. Step by step details of corpus construction, with each step of searching and screening listed in a separate tab. 0_Initial Target Papers: list of initial papers and extracted features exemplifying target article types, used to construct PubMed search strategy. 1_Pubmed Search (2005–5.28.24): complete list of 11,104 PubMed search results. 2_Title Screening: PubMed metadata for 570 titles remaining after first screening step based on titles and PubMed summary statements. 3_Abstract Screening: results of second screening step based on abstracts with PMID, inclusion decision (Include (I), Exclude (E), and Check Full Text (C)), and brief justification for each study. 4a_Full Text Screening Includes: metadata for 127 studies included after full-text screening. 4b_Full Text Screening Excludes: metadata for 256 studies excluded after full-text screening. 5_Post hoc additions: metadata for 1 study included after completion of bulk screening. [file 12915_2026_2556_MOESM1_ESM.xlsx]

## Sheet: 0_Initial Target Papers
Paper	MeSH terms	Terms used: Cell Organization	Methods & related terms	Model	Organelles/Structures	Conditions	Quantitative analysis	Abstracts
Henderson, Gregory P., Lu Gan, and Grant J. Jensen. “3-D Ultrastructure of O. Tauri: Electron Cryotomography of an Entire Eukaryotic Cell.” Edited by Paul Digard. PLoS ONE 2, no. 8 (August 15, 2007): e749. https://doi.org/10.1371/journal.pone.0000749.	Cell Cycle	ultrastructure	cryo electron tomography	O. tauri	mitochondria	dividing (Light > dark)	n/a	The hallmark of eukaryotic cells is their segregation of key biological functions into discrete, membrane-bound organelles. Creating accurate models of their ultrastructural complexity has been difficult in part because of the limited resolution of light microscopy and the artifact-prone nature of conventional electron microscopy. Here we explored the potential of the emerging technology electron…
	Cell Nucleus / metabolism				nucleus (NE, NPC)	nondividing (dark > light)
	Cell Nucleus / ultrastructure		"electron cryotomography"		chloroplast
	Chlorophyta / physiology				ER
	Chlorophyta / ultrastructure*				Golgi
	Cryoelectron Microscopy / methods*				MT
	Eukaryotic Cells / ultrastructure*				ribosome
	Imaging, Three-Dimensional / methods*				PM protrusions
Uchida, Maho, Yidi Sun, Gerry McDermott, Christian Knoechel, Mark A. Le Gros, Dilworth Parkinson, David G. Drubin, and Carolyn A. Larabell. “Quantitative Analysis of Yeast Internal Architecture Using Soft X-Ray Tomography.” Yeast 28, no. 3 (March 2011): 227–36. https://doi.org/10.1002/yea.1834.	Antifungal Agents / pharmacology*	sub-cellular structure	SXT	C. albicans	nucleus	Life cycle phenotypes	average % volume (nucleus, LD)	The opportunistic pathogen Candida albicans can undergo phenotypic switching between a benign, unicellular phenotype and an invasive, multicellular form that causes candidiasis. Increasingly, strains of Candida are becoming resistant to antifungal drugs, making the treatment of candidiasis difficult, especially in immunocompromised or critically ill patients. Consequently, there is a pressing nee…
	Candida albicans / drug effects	subcellular organization	"Soft x-ray tomography"		nucleolus	Antifungal peptoids	diameters of nuclei, nucleoli, lipid body
	Candida albicans / ultrastructure*	organelle organization			vacuole
	Drug Resistance, Fungal	subcellular architecture			mitochondria
	Hyphae / drug effects	3D cell volume			lipid droplets
Uchida, Maho, Gerry McDermott, Modi Wetzler, Mark A. Le Gros, Markko Myllys, Christian Knoechel, Annelise E. Barron, and Carolyn A. Larabell. “Soft X-Ray Tomography of Phenotypic Switching and the Cellular Response to Antifungal Peptoids in Candida Albicans.” Proceedings of the National Academy of Sciences 106, no. 46 (November 17, 2009): 19375–80. https://doi.org/10.1073/pnas.0906145106.	Candida albicans / ultrastructure*	internal architecture	SXT	S. cerevisiae	nucleus	haploid vs diploid	cell and organelle volumes	We used soft X-ray tomography (SXT) — a high-resolution, quantitative imaging technique — to measure cell size and organelle volumes in yeasts. Cell size is a key factor in initiating cell division in yeasts, whereas the number and volume of the organelles have a profound impact on the function and viability of a cell. Consequently, determining these cell parameters is fundamentally important in …
	Organelles / ultrastructure*	sub-cellular arrangement			nucleolus	cell cycle (G1, S, G2, M)	O/C ratios
	Saccharomyces cerevisiae / ultrastructure*				vacuole	mother vs daughter (inheritance)	organelle SA
	Schizosaccharomyces / ultrastructure*				mitochondria		LAC
	Tomography, X-Ray / methods*				LD		cytosolic volume
Wei, Dongguang, Scott Jacobs, Shannon Modla, Shuang Zhang, Carissa L. Young, Robert Cirino, Jeffrey Caplan, and Kirk Czymmek. “High-Resolution Three-Dimensional Reconstruction of a Whole Yeast Cell Using Focused-Ion Beam Scanning Electron Microscopy.” BioTechniques 53, no. 1 (July 1, 2012): 41–48. https://doi.org/10.2144/000113850.		3D reconstruction	FIB-SEM	S. cerevisiae	ER	cell shape (oval, germ tube, hypha)	Volume, vol %	We developed an approach for focused gallium-ion beam scanning electron microscopy with energy filtered detection of backscattered electrons to create near isometric voxels for high-resolution whole cell visualization. Specifically, this method allowed us to create three-dimensional volumes of high-pressure frozen, freeze-substituted Saccharomyces cerevisiae yeast cells with pixel resolutions dow…
		whole yeast cell	Focused-ion beam scanning electron microscopy		nucleus	peptoid treatment	Surface area
		3D spatial distribution			sub-nuclear structures
		3D spatial visualization			Golgi cisternae
		3D volume			vesicles
					Lipid droplets
					mitochondria
					cell wall
					MTs
Valm, Alex M., Sarah Cohen, Wesley R. Legant, Justin Melunis, Uri Hershberg, Eric Wait, Andrew R. Cohen, Michael W. Davidson, Eric Betzig, and Jennifer Lippincott-Schwartz. “Applying Systems-Level Spectral Imaging and Analysis to Reveal the Organelle Interactome.” Nature 546, no. 7656 (June 2017): 162–67. https://doi.org/10.1038/nature22369.	Animals	organelle interactome	Fluorescence - confocal,	COS-7	Nucleus	Nocodazole	Organelle contact site #	The organization of the eukaryotic cell into discrete membrane- bound organelles allows for the separation of incompatible biochemical processes, but the activities of these organelles must be coordinated. For example, lipid metabolism is distributed between the endoplasmic reticulum for lipid synthesis, lipid droplets for storage and transport, mitochondria and peroxisomes for β-oxidation, and l…
	COS Cells	Cellular organization	Lattice light sheet, multispectral imaging		Lysosome		Spatial distribution of organelles
	Cell Survival	Spatiotemporal coordination bw organelles			Mitochondria		Dynamic exploration of cytoplasm
	Chlorocebus aethiops				ER
	Color				Peroxisome
	Cytoskeleton				Golgi
	Endoplasmic Reticulum / metabolism
	Golgi Apparatus / metabolism
	Lipid Metabolism
	Lysosomes / metabolism
	Microscopy, Confocal*
	Microtubules / metabolism
	Mitochondria / metabolism
	Molecular Imaging / methods*
	Organelles / chemistry
	Organelles / metabolism*
	Peroxisomes / metabolism
	Spatio-Temporal Analysis
	Systems Biology*
Laundon, Davis, Ben T. Larson, Kent McDonald, Nicole King, and Pawel Burkhardt. “The Architecture of Cell Differentiation in Choanoflagellates and Sponge Choanocytes.” Edited by Ulrich Technau. PLOS Biology 17, no. 4 (April 12, 2019): e3000226. https://doi.org/10.1371/journal.pbio.3000226.	Animals	3D cellular architecture	serial ultrathin TEM	A. rosetta	nucleus	single-cell	Volume %	Although collar cells are conserved across animals and their closest relatives, the choanoflagellates, little is known about their ancestry, their subcellular architecture, or how they differentiate. The choanoflagellate Salpingoeca rosetta expresses genes necessary for animal development and can alternate between unicellular and multicellular states, making it a powerful model for investigating …
	Cell Differentiation / genetics	Microanatomy	"serial ultrathin transmission electron microscopy" "ssTEM"	choanocytes	nucleolus	colonial	Copy number
	Choanoflagellata / genetics	ultrastructure			mitochondria
	Choanoflagellata / metabolism				food vacuole
	Choanoflagellata / physiology*				glycogen granule
	Microscopy, Electron, Transmission				ER
	Morphogenesis / physiology*				endocytotic vacuoles
	Phylogeny				macropinosomes
	Porifera / genetics				pseudopodia
	Porifera / physiology*				Golgi vesicles
Müller, Andreas, Deborah Schmidt, C. Shan Xu, Song Pang, Joyson Verner D’Costa, Susanne Kretschmar, Carla Münster, et al. “3D FIB-SEM Reconstruction of Microtubule–Organelle Interaction in Whole Primary Mouse β Cells.” Journal of Cell Biology 220, no. 2 (February 1, 2021): e202010039. https://doi.org/10.1083/jcb.202010039.		Whole primary mouse B cells	FIB-SEM	Mouse B pancreatic cells	Nucleus	Glucose stimulation	Cell & organelle volume & % volume, copy number, MT length, tortuosity, etc	﻿Microtubules play a major role in intracellular trafficking of vesicles in endocrine cells. Detailed knowledge of microtubule organization and their relation to other cell constituents is crucial for understanding cell function. However, their role in insulin transport and secretion is under debate. Here, we use FIB-SEM to image islet β cells in their entirety with unprecedented resolution. We r…
		(full) 3D microtubule network in whole cells	3D reconstruction		Golgi	insulin secretion	(Table 1)
		Ultrastructure	"3D FIB-SEM"		Mitochondria
		3D MT organization and organelle interaction			MTs
					Centriole
					Insulin SG
White, Kate L., Jitin Singla, Valentina Loconte, Jian-Hua Chen, Axel Ekman, Liping Sun, Xianjun Zhang, et al. “Visualizing Subcellular Rearrangements in Intact β Cells Using Soft X-Ray Tomography.” Science Advances 6, no. 50 (December 9, 2020): eabc8262. https://doi.org/10.1126/sciadv.abc8262.	none	topology	SXT	pancreatic B cells	mitochondria	glucose stimulation	Number and density of vesicles	Characterizing relationships between cell structures and functions requires mesoscale mapping of intact cells showing subcellular rearrangements following stimulation; however, current approaches are limited in this regard. Here, we report a unique application of soft x-ray tomography to generate three-dimensional reconstructions of whole pancreatic β cells at different time points following gluc…
		subcellular rearrangements	"Soft x-ray tomography"		insulin vesicles	insulin secretion	Mito volume
		mesoscale			nucleus		Vesicle-mito distance
		whole-cell modeling			lipid droplet		Supplement:
					plasma membrane		Cell vol, nuc vol, cytosol volume, #LDs, vesicle diameter
							Organelle density (LAC)
Decelle J, Veronesi G, LeKieffre C, Gallet B, Chevalier F, Stryhanyuk H, Marro S, et al. “Subcellular Architecture and Metabolic Connection in the Planktonic Photosymbiosis between Collodaria (Radiolarians) and Their Microalgae.” Environ Microbiol 23, no. 11 (2021): 6569–86. https://doi.org/10.1111/1462-2920.15766.	none	cellular architecture	FIB-SEM	brandtodinium (microalga)	plastid	free living vs symbiotic	organelle volume and occupancy	Photosymbiosis is widespread and ecologically important in the oceanic plankton but remains poorly studied. Here, we used multimodal subcellular imaging to investigate the photosymbiosis between colonial Collodaria and their microalga dinoflagellate (Brandtodinium). We showed that this symbiosis is very dynamic whereby symbionts interact with different host cells via extracellular vesicles within…
		morphometrics			pyrenoid
					nucleus
					vacuole
					mitochondria
Heinrich L, Bennett D, Ackerman D, Park W, Bogovic J, Eckstein N, Petruncio A, et al. “Whole-Cell Organelle Segmentation in Volume Electron Microscopy.” Nature 599, no. 7883 (2021): 141–46. https://doi.org/10.1038/s41586-021-03977-3.		Organization of organelles	FIB-SEM	HeLa, Jurkat, macrophage	35 organelles		Organelle volume %	Cells contain hundreds of organelles and macromolecular assemblies. Obtaining a complete understanding of their intricate organization requires the nanometre-level, three-dimensional reconstruction of whole cells, which is only feasible with robust and scalable automatic methods. Here, to support the development of such methods, we annotated up to 35 different cellular organelle classes—ranging f…
		3D reconstruction			nucleus		MT-organelle contact sites
					mitochondria		Mito contact sites; Mito-ER contacts
					lysosome
					ER
					Golgi
Uwizeye, Clarisse, Johan Decelle, Pierre-Henri Jouneau, Serena Flori, Benoit Gallet, Jean-Baptiste Keck, Davide Dal Bo, et al. “Morphological Bases of Phytoplankton Energy Management and Physiological Responses Unveiled by 3D Subcellular Imaging.” Nature Communications 12, no. 1 (February 16, 2021): 1049. https://doi.org/10.1038/s41467-021-21314-0.	Acclimatization / radiation effects	3D subcellular imaging, (internal/3D) cell(ular) architecture	FIB-SEM	phytoplankton (multiple species, comparative analysis)	Plastid, mitochondria, nucleus, storage granule	light acclimation	cell volume	Eukaryotic phytoplankton have a small global biomass but play major roles in primary production and climate. Despite improved understanding of phytoplankton diversity and evolution, we largely ignore the cellular bases of their environmental plasticity. By comparative 3D morphometric analysis across seven distant phytoplankton taxa, we observe constant volume occupancy by the main organelles and …
	Energy Metabolism* / radiation effects	cellular ultrastructure	3D reconstruction			trophic regimes (metabolism)	organelle % volume (volume occupancy),
	Imaging, Three-Dimensional*	Organellar ultrastructure	3D electron microscopy				organelle volume/SA correlations
	Light	cell organization (main text)	Quantitative morphometric analysis				plastid-mitoc architecture,
	Microalgae / metabolism	Subcellular topology	3D whole-cell models				contact sites & proximity
	Microalgae / radiation effects	3D structure	Focused ion beam scanning electron microscopy
	Microalgae / ultrastructure	Cellular morphological features
	Mitochondria / metabolism	Topological modifications
	Mitochondria / radiation effects	Subcellular features
	Mitochondria / ultrastructure	Cellular structures
	Phytoplankton / cytology*
	Phytoplankton / physiology*
	Phytoplankton / radiation effects
	Phytoplankton / ultrastructure
	Plastids / metabolism
	Subcellular Fractions / metabolism

## Sheet: 1_PubMed Search (2005-5.28.24)
PMID	Title	Authors	Citation	First Author	Journal/Book	Publication Year	Create Date	PMCID	NIHMS ID	DOI
38633838	Microcomputed tomography as a diagnostic tool for detection of lymph node metastasis in non-small cell lung cancer: A decision-support approach for pathological examination "A pilot study for method validation"	Kayı Cangır A, Güneş SG, Orhan K, Özakıncı H, Kahya Y, Karasoy D, Dizbay Sak S.	J Pathol Inform. 2024 Mar 24;15:100373. doi: 10.1016/j.jpi.2024.100373. eCollection 2024 Dec.	Kayı Cangır A	J Pathol Inform	2024	2024-04-18	PMC11022089		10.1016/j.jpi.2024.100373
38515339	Staphylococcus pseudintermedius induces pyroptosis of canine corneal epithelial cells by activating the ROS-NLRP3 signalling pathway	Wang Z, Guo L, Yuan C, Zhu C, Li J, Zhong H, Mao P, Li J, Cui L, Dong J, Liu K, Meng X, Zhu G, Wang H.	Virulence. 2024 Dec;15(1):2333271. doi: 10.1080/21505594.2024.2333271. Epub 2024 Mar 31.	Wang Z	Virulence	2024	2024-03-22	PMC10984133		10.1080/21505594.2024.2333271
38578646	Recombinant biosensors for multiplex and super-resolution imaging of phosphoinositides	Maib H, Adarska P, Hunton R, Vines JH, Strutt D, Bottanelli F, Murray DH.	J Cell Biol. 2024 Jun 3;223(6):e202310095. doi: 10.1083/jcb.202310095. Epub 2024 Apr 5.	Maib H	J Cell Biol	2024	2024-04-05	PMC10996583		10.1083/jcb.202310095
38506714	Lift-out cryo-FIBSEM and cryo-ET reveal the ultrastructural landscape of extracellular matrix	Zens B, Fäßler F, Hansen JM, Hauschild R, Datler J, Hodirnau VV, Zheden V, Alanko J, Sixt M, Schur FKM.	J Cell Biol. 2024 Jun 3;223(6):e202309125. doi: 10.1083/jcb.202309125. Epub 2024 Mar 20.	Zens B	J Cell Biol	2024	2024-03-20	PMC10955043		10.1083/jcb.202309125
38681895	Measurement and Incorporation of Laryngeal Motion Using cine-MRI on an MR-Linear Accelerator to Generate Radiation Therapy Plans for Early-stage Squamous Cell Cancers of the Glottis	Gupta A, McQuaid D, Dunlop A, Barnes H, Mohajer J, Smith G, Nartey J, Morrison K, Herbert T, Alexander S, McNair H, Newbold K, Nutting C, Bhide S, Harrington KJ, Wong KH.	Adv Radiat Oncol. 2024 Mar 12;9(6):101490. doi: 10.1016/j.adro.2024.101490. eCollection 2024 Jun.	Gupta A	Adv Radiat Oncol	2024	2024-04-29	PMC11046225		10.1016/j.adro.2024.101490
38649649	SlicerPIT: software development and implementation for planning and image-guided therapy in photoimmunotherapy	Suzuki T, Kano S, Suzuki M, Hamada S, Idogawa H, Tsushima N, Ashikaga Y, Wakabayashi Y, Soyama T, Hida Y, Homma A.	Int J Clin Oncol. 2024 Jun;29(6):735-743. doi: 10.1007/s10147-024-02516-0. Epub 2024 Apr 23.	Suzuki T	Int J Clin Oncol	2024	2024-04-22			10.1007/s10147-024-02516-0
38636324	Development of decellularization protocols for female cat reproductive organs	Sanguansook P, Martínez-López C, Izquierdo-Rico MJ, Martínez-Cáceres C, López-Orozco M, Chatdarong K, García-Vázquez FA.	Res Vet Sci. 2024 Jun;173:105257. doi: 10.1016/j.rvsc.2024.105257. Epub 2024 Apr 9.	Sanguansook P	Res Vet Sci	2024	2024-04-18			10.1016/j.rvsc.2024.105257
38621330	A robust transformer-based pipeline of 3D cell alignment, denoise and instance segmentation on electron microscopy sequence images	Liu J, Zheng Y, Lin L, Guo J, Lv Y, Yuan J, Zhai H, Chen X, Shen L, Li L, Bai S, Han H.	J Plant Physiol. 2024 Jun;297:154236. doi: 10.1016/j.jplph.2024.154236. Epub 2024 Apr 2.	Liu J	J Plant Physiol	2024	2024-04-15			10.1016/j.jplph.2024.154236
38601817	Elucidating the development of cooperative anode-biofilm-structures	Klein E, Wurst R, Rehnlund D, Gescher J.	Biofilm. 2024 Mar 25;7:100193. doi: 10.1016/j.bioflm.2024.100193. eCollection 2024 Jun.	Klein E	Biofilm	2024	2024-04-11	PMC11004076		10.1016/j.bioflm.2024.100193
38590054	Three-dimensional ultrastructural and anatomical analysis of prostatic neuroendocrine cells in mice	Uemura KI, Togo A, Hiroshige T, Ohta K, Ueda K, Nishihara K, Nakiri M, Hirashima S, Igawa T, Nakamura KI.	Prostate. 2024 Jun;84(9):866-876. doi: 10.1002/pros.24705. Epub 2024 Apr 8.	Uemura KI	Prostate	2024	2024-04-09			10.1002/pros.24705
38583642	Spatio-temporal brain invasion pattern of Streptococcus pneumoniae and dynamic changes in the cellular environment in bacteremia-derived meningitis	Farmen K, Tofiño-Vian M, Wellfelt K, Olson L, Iovino F.	Neurobiol Dis. 2024 Jun 1;195:106484. doi: 10.1016/j.nbd.2024.106484. Epub 2024 Apr 6.	Farmen K	Neurobiol Dis	2024	2024-04-07			10.1016/j.nbd.2024.106484
38565397	Progressive alterations in polysomal architecture and activation of ribosome stalling relief factors in a mouse model of Huntington's disease	Martin-Solana E, Diaz-Lopez I, Mohamedi Y, Ventoso I, Fernandez JJ, Fernandez-Fernandez MR.	Neurobiol Dis. 2024 Jun 1;195:106488. doi: 10.1016/j.nbd.2024.106488. Epub 2024 Mar 31.	Martin-Solana E	Neurobiol Dis	2024	2024-04-02			10.1016/j.nbd.2024.106488
38513474	A dual-core 3D DNA nanomachine based on DNAzyme positive feedback loop for highly sensitive MicroRNA imaging in living cells	Li J, Xiao S, Wang X, Mu X, Zhao S, Tian J.	Talanta. 2024 Jun 1;273:125952. doi: 10.1016/j.talanta.2024.125952. Epub 2024 Mar 21.	Li J	Talanta	2024	2024-03-21			10.1016/j.talanta.2024.125952
38487378	The parabasal filaments of Trichomonas vaginalis: A new filament and observations using 0.8 nm-resolution scanning electron microscopy	Fiama das Neves Ortiz S, Verdan R, Rocha GM, Miranda K, Benchimol M.	J Struct Biol X. 2024 Mar 6;9:100099. doi: 10.1016/j.yjsbx.2024.100099. eCollection 2024 Jun.	Fiama das Neves Ortiz S	J Struct Biol X	2024	2024-03-15	PMC10937234		10.1016/j.yjsbx.2024.100099
38393367	Morphological analysis for two types of viral particles in vacuoles of SARS-CoV-2-infected cells	Wu H, Fujioka Y, Sakaguchi S, Suzuki Y, Nakano T.	Med Mol Morphol. 2024 Jun;57(2):124-135. doi: 10.1007/s00795-024-00381-4. Epub 2024 Feb 23.	Wu H	Med Mol Morphol	2024	2024-02-23			10.1007/s00795-024-00381-4
38802562	Long-term intravital subcellular imaging with confocal scanning light-field microscopy	Lu Z, Zuo S, Shi M, Fan J, Xie J, Xiao G, Yu L, Wu J, Dai Q.	Nat Biotechnol. 2024 May 27. doi: 10.1038/s41587-024-02249-5. Online ahead of print.	Lu Z	Nat Biotechnol	2024	2024-05-27			10.1038/s41587-024-02249-5
38784970	A birdcage transmit, 24-channel conformal receive array coil for sensitive (31)P magnetic resonance spectroscopic imaging of the human brain at 7 T	Hovagimian J, Yazdanbakhsh P, Halilibrahimoglu H, Couch MJ, Hoge R, Rudko DA.	NMR Biomed. 2024 May 24:e5178. doi: 10.1002/nbm.5178. Online ahead of print.	Hovagimian J	NMR Biomed	2024	2024-05-24			10.1002/nbm.5178
38782894	Angle between DNA linker and nucleosome core particle regulates array compaction revealed by individual-particle cryo-electron tomography	Zhang M, Díaz-Celis C, Liu J, Tao J, Ashby PD, Bustamante C, Ren G.	Nat Commun. 2024 May 23;15(1):4395. doi: 10.1038/s41467-024-48305-1.	Zhang M	Nat Commun	2024	2024-05-23	PMC11116431		10.1038/s41467-024-48305-1
38778027	A modular framework for multi-scale tissue imaging and neuronal segmentation	Cauzzo S, Bruno E, Boulet D, Nazac P, Basile M, Callara AL, Tozzi F, Ahluwalia A, Magliaro C, Danglot L, Vanello N.	Nat Commun. 2024 May 22;15(1):4102. doi: 10.1038/s41467-024-48146-y.	Cauzzo S	Nat Commun	2024	2024-05-22	PMC11111705		10.1038/s41467-024-48146-y
38775410	Automated segmentation and recognition of C. elegans whole-body cells	Li Y, Lai C, Wang M, Wu J, Li Y, Peng H, Qu L.	Bioinformatics. 2024 May 22:btae324. doi: 10.1093/bioinformatics/btae324. Online ahead of print.	Li Y	Bioinformatics	2024	2024-05-22			10.1093/bioinformatics/btae324
38723608	STORM Super-Resolution Visualization of Self-Assembled γPFD Chaperone Ultrastructures in Methanocaldococcus jannaschii	Cha HJ, He C, Glover DJ, Xu K, Clark DS.	Nano Lett. 2024 May 22;24(20):6078-6083. doi: 10.1021/acs.nanolett.4c01043. Epub 2024 May 9.	Cha HJ	Nano Lett	2024	2024-05-09	PMC11117396		10.1021/acs.nanolett.4c01043
38792017	Ex Vivo Vascular Imaging and Perfusion Studies of Normal Kidney and Tumor Vasculature	Hultborn R, Weiss L, Tveit E, Lange S, Jennische E, Erlandsson MC, Johansson ME.	Cancers (Basel). 2024 May 20;16(10):1939. doi: 10.3390/cancers16101939.	Hultborn R	Cancers (Basel)	2024	2024-05-25	PMC11119251		10.3390/cancers16101939
38786091	Subcellular Feature-Based Classification of α and β Cells Using Soft X-ray Tomography	Deshmukh A, Chang K, Cuala J, Vanslembrouck B, Georgia S, Loconte V, White KL.	Cells. 2024 May 18;13(10):869. doi: 10.3390/cells13100869.	Deshmukh A	Cells	2024	2024-05-24	PMC11119489		10.3390/cells13100869
38776903	Active nuclear positioning and actomyosin contractility maintain leader cell integrity during gonadogenesis	Agarwal P, Berger S, Shemesh T, Zaidel-Bar R.	Curr Biol. 2024 May 17:S0960-9822(24)00389-0. doi: 10.1016/j.cub.2024.03.049. Online ahead of print.	Agarwal P	Curr Biol	2024	2024-05-22			10.1016/j.cub.2024.03.049
38758969	The nematode (Ascaris suum) intestine is a location of synergistic anthelmintic effects of Cry5B and levamisole	Williams PDE, Brewer MT, Aroian RV, Robertson AP, Martin RJ.	PLoS Pathog. 2024 May 17;20(5):e1011835. doi: 10.1371/journal.ppat.1011835. Online ahead of print.	Williams PDE	PLoS Pathog	2024	2024-05-17			10.1371/journal.ppat.1011835
38758428	DNA choreography: correlating mobility and organization of DNA across different resolutions from loops to chromosomes	Pabba MK, Meyer J, Celikay K, Schermelleh L, Rohr K, Cardoso MC.	Histochem Cell Biol. 2024 May 17. doi: 10.1007/s00418-024-02285-x. Online ahead of print.	Pabba MK	Histochem Cell Biol	2024	2024-05-17			10.1007/s00418-024-02285-x
38755148	Zero-shot learning enables instant denoising and super-resolution in optical fluorescence microscopy	Qiao C, Zeng Y, Meng Q, Chen X, Chen H, Jiang T, Wei R, Guo J, Fu W, Lu H, Li D, Wang Y, Qiao H, Wu J, Li D, Dai Q.	Nat Commun. 2024 May 16;15(1):4180. doi: 10.1038/s41467-024-48575-9.	Qiao C	Nat Commun	2024	2024-05-16	PMC11099110		10.1038/s41467-024-48575-9
38751207	Multiphoton Lithography of Interpenetrating Polymer Networks for Tailored Microstructure Thermal and Micromechanical Properties	Silbernagl D, Szymoniak P, Tavasolyzadeh Z, Sturm H, Topolniak I.	Small. 2024 May 15:e2310580. doi: 10.1002/smll.202310580. Online ahead of print.	Silbernagl D	Small	2024	2024-05-16			10.1002/smll.202310580
38709931	Three-dimensional architecture of ESCRT-III flat spirals on the membrane	Liu M, Liu Y, Song T, Yang L, Qi L, Zhang YZ, Wang Y, Shen QT.	Proc Natl Acad Sci U S A. 2024 May 14;121(20):e2319115121. doi: 10.1073/pnas.2319115121. Epub 2024 May 6.	Liu M	Proc Natl Acad Sci U S A	2024	2024-05-06	PMC11098116		10.1073/pnas.2319115121
38639487	Expanding the adenovirus toolbox: reporter viruses for studying the dynamics of human adenovirus replication	King CR, Dodge MJ, MacNeil KM, Tessier TM, Mymryk JS, Mehle A.	J Virol. 2024 May 14;98(5):e0020724. doi: 10.1128/jvi.00207-24. Epub 2024 Apr 19.	King CR	J Virol	2024	2024-04-19	PMC11092356		10.1128/jvi.00207-24
37658689	Stromule Geometry Allows Optimal Spatial Regulation of Organelle Interactions in the Quasi-2D Cytoplasm	Erickson JL, Prautsch J, Reynvoet F, Niemeyer F, Hause G, Johnston IG, Schattat MH.	Plant Cell Physiol. 2024 May 14;65(4):618-630. doi: 10.1093/pcp/pcad098.	Erickson JL	Plant Cell Physiol	2024	2023-09-02	PMC11094753		10.1093/pcp/pcad098
38740791	Structural and dynamic insights into the activation of the μ-opioid receptor by an allosteric modulator	Kaneko S, Imai S, Uchikubo-Kamo T, Hisano T, Asao N, Shirouzu M, Shimada I.	Nat Commun. 2024 May 13;15(1):3544. doi: 10.1038/s41467-024-47792-6.	Kaneko S	Nat Commun	2024	2024-05-13	PMC11091225		10.1038/s41467-024-47792-6
38597984	Real-time monitoring of abnormal mitochondrial viscosity in glioblastoma with a novel mitochondria-targeting fluorescent probe	Zhang Q, Liu W, Jiang L, He YJ, Wu CJ, Ren SZ, Wang BZ, Liu L, Zhu HL, Wang ZC.	Analyst. 2024 May 13;149(10):2956-2965. doi: 10.1039/d4an00226a.	Zhang Q	Analyst	2024	2024-04-10			10.1039/d4an00226a
38352445	Detailing organelle division and segregation in Plasmodium falciparum	Verhoef JMJ, Boshoven C, Evers F, Akkerman LJ, Gijsbrechts BCA, van de Vegte-Bolmer M, van Gemert GJ, Vaidya AB, Kooij TWA.	bioRxiv [Preprint]. 2024 May 13:2024.01.30.577899. doi: 10.1101/2024.01.30.577899.	Verhoef JMJ	bioRxiv	2024	2024-02-14	PMC10862848		10.1101/2024.01.30.577899
38734767	High-confidence 3D template matching for cryo-electron tomography	Cruz-León S, Majtner T, Hoffmann PC, Kreysing JP, Kehl S, Tuijtel MW, Schaefer SL, Geißler K, Beck M, Turoňová B, Hummer G.	Nat Commun. 2024 May 11;15(1):3992. doi: 10.1038/s41467-024-47839-8.	Cruz-León S	Nat Commun	2024	2024-05-11	PMC11088655		10.1038/s41467-024-47839-8
38730276	Delineating organizational principles of the endogenous L-A virus by cryo-EM and computational analysis of native cell extracts	Schmidt L, Tüting C, Kyrilis FL, Hamdi F, Semchonok DA, Hause G, Meister A, Ihling C, Stubbs MT, Sinz A, Kastritis PL.	Commun Biol. 2024 May 10;7(1):557. doi: 10.1038/s42003-024-06204-7.	Schmidt L	Commun Biol	2024	2024-05-10	PMC11087493		10.1038/s42003-024-06204-7
38726752	Cytocompatibility of electrospun poly-L-lactic acid membranes for Bruch's membrane regeneration using human embryonic stem cell-derived retinal pigment epithelial cells	Abbasi N, O'Neill H.	J Biomed Mater Res A. 2024 May 10. doi: 10.1002/jbm.a.37736. Online ahead of print.	Abbasi N	J Biomed Mater Res A	2024	2024-05-10			10.1002/jbm.a.37736
38721662	Validation of an Organ Mapping Antibody Panel for Cyclical Immunofluorescence Microscopy on Normal Human Kidneys	Brewer M, Migas LG, Clouthier KA, Allen JL, Anderson DM, Pingry E, Farrow M, Quardokus EM, Spraggins JM, Van de Plas R, de Caestecker MP.	Am J Physiol Renal Physiol. 2024 May 9. doi: 10.1152/ajprenal.00426.2023. Online ahead of print.	Brewer M	Am J Physiol Renal Physiol	2024	2024-05-09			10.1152/ajprenal.00426.2023
38720062	Molecular pixelation: spatial proteomics of single cells by sequencing	Karlsson F, Kallas T, Thiagarajan D, Karlsson M, Schweitzer M, Navarro JF, Leijonancker L, Geny S, Pettersson E, Rhomberg-Kauert J, Larsson L, van Ooijen H, Petkov S, González-Granillo M, Bunz J, Dahlberg J, Simonetti M, Sathe P, Brodin P, Barrio AM, Fredriksson S.	Nat Methods. 2024 May 8. doi: 10.1038/s41592-024-02268-9. Online ahead of print.	Karlsson F	Nat Methods	2024	2024-05-08			10.1038/s41592-024-02268-9
38653560	Progressive Circuit Hyperexcitability in Mouse Neocortical Slice Cultures with Increasing Duration of Activity Silencing	Wise DL, Greene SB, Escobedo-Lozoya Y, Van Hooser SD, Nelson SB.	eNeuro. 2024 May 8;11(5):ENEURO.0362-23.2024. doi: 10.1523/ENEURO.0362-23.2024. Print 2024 May.	Wise DL	eNeuro	2024	2024-04-23	PMC11079856		10.1523/ENEURO.0362-23.2024
38715148	In vivo Labeling and Intravital Imaging of Bacterial Infection using a Near-infrared Fluorescent D-Amino Acid Probe	Li Y, Zhou Y, Du Y, Gao P, Yang L, Wang W.	Chembiochem. 2024 May 7:e202400283. doi: 10.1002/cbic.202400283. Online ahead of print.	Li Y	Chembiochem	2024	2024-05-07			10.1002/cbic.202400283
38714844	The stress-responsive cytotoxic effect of diesel exhaust particles on lymphatic endothelial cells	Sakurai Y, Oba E, Honda A, Tanaka H, Takano H, Akita H.	Sci Rep. 2024 May 7;14(1):10503. doi: 10.1038/s41598-024-61255-4.	Sakurai Y	Sci Rep	2024	2024-05-07	PMC11076499		10.1038/s41598-024-61255-4
38713492	Size- and Shape-controlled Biodegradable Polymer Brushes Based on l-Amino Acid for Intracellular Drug Delivery and Deep-Tissue Penetration	Gavhane UA, Joshi DC, Jayakannan M.	Biomacromolecules. 2024 May 7. doi: 10.1021/acs.biomac.4c00341. Online ahead of print.	Gavhane UA	Biomacromolecules	2024	2024-05-07			10.1021/acs.biomac.4c00341
38642548	Spaced training activates Miro/Milton-dependent mitochondrial dynamics in neuronal axons to sustain long-term memory	Pavlowsky A, Comyn T, Minatchy J, Geny D, Bun P, Danglot L, Preat T, Plaçais PY.	Curr Biol. 2024 May 6;34(9):1904-1917.e6. doi: 10.1016/j.cub.2024.03.050. Epub 2024 Apr 19.	Pavlowsky A	Curr Biol	2024	2024-04-20			10.1016/j.cub.2024.03.050
38471506	Correlative cryo-soft X-ray tomography and cryo-structured illumination microscopy reveal changes to lysosomes in amyloid-β-treated neurons	Marshall KE, Mengham K, Spink MC, Vania L, Pollard HJ, Darrow MC, Duke E, Harkiolaki M, Serpell LC.	Structure. 2024 May 2;32(5):585-593.e3. doi: 10.1016/j.str.2024.02.010. Epub 2024 Mar 11.	Marshall KE	Structure	2024	2024-03-12			10.1016/j.str.2024.02.010
38746319	Nanoscale analysis of functionally diverse glutamatergic synapses in the neocortex reveals input and layer-specific organization	Jones G, Akter Y, Shifflett V, Hruska M.	bioRxiv [Preprint]. 2024 May 1:2024.05.01.592008. doi: 10.1101/2024.05.01.592008.	Jones G	bioRxiv	2024	2024-05-15	PMC11092571		10.1101/2024.05.01.592008
38714853	Cerebral organoids display dynamic clonal growth and tunable tissue replenishment	Lindenhofer D, Haendeler S, Esk C, Littleboy JB, Brunet Avalos C, Naas J, Pflug FG, van de Ven EGP, Reumann D, Baffet AD, von Haeseler A, Knoblich JA.	Nat Cell Biol. 2024 May;26(5):710-718. doi: 10.1038/s41556-024-01412-z. Epub 2024 May 7.	Lindenhofer D	Nat Cell Biol	2024	2024-05-07	PMC11098754		10.1038/s41556-024-01412-z
38599302	Machine learning-based 3D segmentation of mitochondria in polarized epithelial cells	Hultgren NW, Zhou T, Williams DS.	Mitochondrion. 2024 May;76:101882. doi: 10.1016/j.mito.2024.101882. Epub 2024 Apr 9.	Hultgren NW	Mitochondrion	2024	2024-04-10			10.1016/j.mito.2024.101882
38564214	Impact of capillary and sarcolemmal proximity on mitochondrial structure and energetic function in skeletal muscle	Parry HA, Willingham TB, Giordano KA, Kim Y, Qazi S, Knutson JR, Combs CA, Glancy B.	J Physiol. 2024 May;602(9):1967-1986. doi: 10.1113/JP286246. Epub 2024 Apr 2.	Parry HA	J Physiol	2024	2024-04-02	PMC11068488	NIHMS1978872	10.1113/JP286246
38517228	Three-dimensional object geometry of mitochondria-associated signal: 3-D analysis pipeline for two-photon image stacks of cerebrovascular endothelial mitochondria	Gonzales CR, Moca EN, Chandra PK, Busija DW, Rutkai I.	Am J Physiol Heart Circ Physiol. 2024 May 1;326(5):H1291-H1303. doi: 10.1152/ajpheart.00101.2024. Epub 2024 Mar 22.	Gonzales CR	Am J Physiol Heart Circ Physiol	2024	2024-03-22			10.1152/ajpheart.00101.2024
38514779	RoboEM: automated 3D flight tracing for synaptic-resolution connectomics	Schmidt M, Motta A, Sievers M, Helmstaedter M.	Nat Methods. 2024 May;21(5):908-913. doi: 10.1038/s41592-024-02226-5. Epub 2024 Mar 21.	Schmidt M	Nat Methods	2024	2024-03-22	PMC11093750		10.1038/s41592-024-02226-5
38395993	Super-sectioning with multi-sheet reversible saturable optical fluorescence transitions (RESOLFT) microscopy	Bodén A, Ollech D, York AG, Millett-Sikking A, Testa I.	Nat Methods. 2024 May;21(5):882-888. doi: 10.1038/s41592-024-02196-8. Epub 2024 Feb 23.	Bodén A	Nat Methods	2024	2024-02-23	PMC11093742		10.1038/s41592-024-02196-8
38309490	Are telocytes related to maintenance of vascular homeostasis in normal and pathological aorta?	Borges LF, Falcão RSP, Taboga SR, Gutierrez PS, Michel JB.	Cardiovasc Pathol. 2024 May-Jun;70:107617. doi: 10.1016/j.carpath.2024.107617. Epub 2024 Feb 1.	Borges LF	Cardiovasc Pathol	2024	2024-02-03			10.1016/j.carpath.2024.107617
38243648	Reproducibility of 3D pH-weighted chemical exchange saturation transfer contrast in the healthy cervical spinal cord	Cronin AE, Liebig P, Detombe SA, Duggal N, Bartha R.	NMR Biomed. 2024 May;37(5):e5103. doi: 10.1002/nbm.5103. Epub 2024 Jan 19.	Cronin AE	NMR Biomed	2024	2024-01-20			10.1002/nbm.5103
38746465	Novel 2D/3D Hybrid Organoid System for High-Throughput Drug Screening in iPSC Cardiomyocytes	Lewis J, Yaseen B, Saraf A.	bioRxiv [Preprint]. 2024 Apr 30:2024.04.29.591754. doi: 10.1101/2024.04.29.591754.	Lewis J	bioRxiv	2024	2024-05-15	PMC11092641		10.1101/2024.04.29.591754
38687681	Electrophysiology and 3D-imaging reveal properties of human intracardiac neurons and increased excitability with atrial fibrillation	Ashton JL, Prince B, Sands G, Argent L, Anderson M, Smith JEG, Tedoldi A, Ahmad A, Baddeley D, Pereira AG, Lever N, Ramanathan T, Smaill BH, Montgomery JM.	J Physiol. 2024 Apr 30. doi: 10.1113/JP286278. Online ahead of print.	Ashton JL	J Physiol	2024	2024-04-30			10.1113/JP286278
38488841	Multibarrier-penetrating drug delivery systems for deep tumor therapy based on synergistic penetration strategy	Zhang HF, Yu H, Pan SX, Zhang C, Ma YH, Zhang YF, Zuo LL, Hao CY, Lin XY, Geng H, Wu D, Mu SQ, Yu WL, Shi NQ.	Biomater Sci. 2024 Apr 30;12(9):2321-2330. doi: 10.1039/d3bm01959d.	Zhang HF	Biomater Sci	2024	2024-03-15			10.1039/d3bm01959d
38685063	Cellular response of keratinocytes to the entry and accumulation of nanoplastic particles	Martin L, Simpson K, Brzezinski M, Watt J, Xu W.	Part Fibre Toxicol. 2024 Apr 29;21(1):22. doi: 10.1186/s12989-024-00583-9.	Martin L	Part Fibre Toxicol	2024	2024-04-29	PMC11057139		10.1186/s12989-024-00583-9
38732037	Spinning Disk Confocal Microscopy for Optimized and Quantified Live Imaging of 3D Mitochondrial Network	Ahmadian S, Lindsey PJ, Smeets HJM, van Tienen FHJ, van Zandvoort MAMJ.	Int J Mol Sci. 2024 Apr 28;25(9):4819. doi: 10.3390/ijms25094819.	Ahmadian S	Int J Mol Sci	2024	2024-05-11	PMC11083894		10.3390/ijms25094819
38712217	Establishing comprehensive quaternary structural proteomes from genome sequence	Catoiu EA, Mih N, Lu M, Palsson B.	bioRxiv [Preprint]. 2024 Apr 28:2024.04.24.590993. doi: 10.1101/2024.04.24.590993.	Catoiu EA	bioRxiv	2024	2024-05-07	PMC11071507		10.1101/2024.04.24.590993
38678393	CT-Visible Microspheres Enable Whole-Body In Vivo Tracking of Injectable Tissue Engineering Scaffolds	Bettini A, Patrick PS, Day RM, Stuckey DJ.	Adv Healthc Mater. 2024 Apr 28:e2303588. doi: 10.1002/adhm.202303588. Online ahead of print.	Bettini A	Adv Healthc Mater	2024	2024-04-28			10.1002/adhm.202303588
38731941	Nanoplastics Penetrate Human Bronchial Smooth Muscle and Small Airway Epithelial Cells and Affect Mitochondrial Metabolism	Winiarska E, Chaszczewska-Markowska M, Ghete D, Jutel M, Zemelka-Wiacek M.	Int J Mol Sci. 2024 Apr 26;25(9):4724. doi: 10.3390/ijms25094724.	Winiarska E	Int J Mol Sci	2024	2024-05-11	PMC11083782		10.3390/ijms25094724
38712141	A posterior approach to correct for focal plane offsets in lattice light sheet structured illumination microscopy	Shi Y, Daugird TA, Legant WR.	bioRxiv [Preprint]. 2024 Apr 26:2024.04.26.590138. doi: 10.1101/2024.04.26.590138.	Shi Y	bioRxiv	2024	2024-05-07	PMC11071491		10.1101/2024.04.26.590138
38712095	Assessing drug uptake and response differences in 2D and 3D cellular environments using stimulated Raman scattering microscopy	Xu FX, Sun R, Owens R, Hu K, Fu D.	bioRxiv [Preprint]. 2024 Apr 26:2024.04.22.590622. doi: 10.1101/2024.04.22.590622.	Xu FX	bioRxiv	2024	2024-05-07	PMC11071388		10.1101/2024.04.22.590622
38712256	Synaptic architecture of a memory engram in the mouse hippocampus	Uytiepo M, Zhu Y, Bushong E, Polli F, Chou K, Zhao E, Kim C, Luu D, Chang L, Quach T, Haberl M, Patapoutian L, Beutter E, Zhang W, Dong B, McCue E, Ellisman M, Maximov A.	bioRxiv [Preprint]. 2024 Apr 25:2024.04.23.590812. doi: 10.1101/2024.04.23.590812.	Uytiepo M	bioRxiv	2024	2024-05-07	PMC11071366		10.1101/2024.04.23.590812
38670884	CellVis2: a conference on visualizing the molecular cell	Autin L, Goodsell DS, Viola I, Olson A.	Trends Biochem Sci. 2024 Apr 25:S0968-0004(24)00079-3. doi: 10.1016/j.tibs.2024.03.013. Online ahead of print.	Autin L	Trends Biochem Sci	2024	2024-04-26			10.1016/j.tibs.2024.03.013
38651266	Integrated machine learning and multimodal data fusion for patho-phenotypic feature recognition in iPSC models of dilated cardiomyopathy	Wali R, Xu H, Cheruiyot C, Saleem HN, Janshoff A, Habeck M, Ebert A.	Biol Chem. 2024 Apr 24. doi: 10.1515/hsz-2024-0023. Online ahead of print.	Wali R	Biol Chem	2024	2024-04-23			10.1515/hsz-2024-0023
38690081	Structural changes of mesophyll cells in the rice leaf tissue in response to salinity stress based on the three-dimensional analysis	Ouk R, Oi T, Sugiura D, Taniguchi M.	AoB Plants. 2024 Apr 23;16(2):plae016. doi: 10.1093/aobpla/plae016. eCollection 2024 Feb.	Ouk R	AoB Plants	2024	2024-05-01	PMC11059269		10.1093/aobpla/plae016
38649742	Virtual reality-empowered deep-learning analysis of brain cells	Kaltenecker D, Al-Maskari R, Negwer M, Hoeher L, Kofler F, Zhao S, Todorov M, Rong Z, Paetzold JC, Wiestler B, Piraud M, Rueckert D, Geppert J, Morigny P, Rohm M, Menze BH, Herzig S, Berriel Diaz M, Ertürk A.	Nat Methods. 2024 Apr 22. doi: 10.1038/s41592-024-02245-2. Online ahead of print.	Kaltenecker D	Nat Methods	2024	2024-04-22			10.1038/s41592-024-02245-2
38674094	Oral Microbially-Induced Small Extracellular Vesicles Cross the Blood-Brain Barrier	Elashiry M, Carroll A, Yuan J, Liu Y, Hamrick M, Cutler CW, Wang Q, Elsayed R.	Int J Mol Sci. 2024 Apr 20;25(8):4509. doi: 10.3390/ijms25084509.	Elashiry M	Int J Mol Sci	2024	2024-04-27	PMC11049816		10.3390/ijms25084509
38641901	Temporal-Focusing Multiphoton Excitation Single-Molecule Localization Microscopy Using Spontaneously Blinking Fluorophores	Lai JZ, Lin CY, Chen SJ, Cheng YM, Abe M, Lin TC, Chien FC.	Angew Chem Int Ed Engl. 2024 Apr 19:e202404942. doi: 10.1002/anie.202404942. Online ahead of print.	Lai JZ	Angew Chem Int Ed Engl	2024	2024-04-20			10.1002/anie.202404942
38641547	Structural analysis of the female reptile reproductive system by micro-computed tomography and optical coherence tomography†	Kircher BK, McCown MA, Scully DM, Behringer RR, Larina IV.	Biol Reprod. 2024 Apr 19:ioae039. doi: 10.1093/biolre/ioae039. Online ahead of print.	Kircher BK	Biol Reprod	2024	2024-04-19			10.1093/biolre/ioae039
38510124	Mitochondria-ER contact sites expand during mitosis	Yu F, Courjaret R, Assaf L, Elmi A, Hammad A, Fisher M, Terasaki M, Machaca K.	iScience. 2024 Mar 1;27(4):109379. doi: 10.1016/j.isci.2024.109379. eCollection 2024 Apr 19.	Yu F	iScience	2024	2024-03-21	PMC10951641		10.1016/j.isci.2024.109379
38632302	Illuminating the complete ß-cell mass of the human pancreas- signifying a new view on the islets of Langerhans	Lehrstrand J, Davies WIL, Hahn M, Korsgren O, Alanentalo T, Ahlgren U.	Nat Commun. 2024 Apr 18;15(1):3318. doi: 10.1038/s41467-024-47686-7.	Lehrstrand J	Nat Commun	2024	2024-04-17	PMC11024155		10.1038/s41467-024-47686-7
38659855	Distinguishing microgliosis and tau deposition in the mouse brain using paramagnetic and diamagnetic susceptibility source separation	Joshi J, Yao M, Kakazu A, Ouyang Y, Duan W, Aggarwal M.	bioRxiv [Preprint]. 2024 Apr 15:2024.04.11.588962. doi: 10.1101/2024.04.11.588962.	Joshi J	bioRxiv	2024	2024-04-25	PMC11042227		10.1101/2024.04.11.588962
38622287	Label-free Brillouin endo-microscopy for the quantitative 3D imaging of sub-micrometre biology	La Cavera S 3rd, Chauhan VM, Hardiman W, Yao M, Fuentes-Domínguez R, Setchfield K, Abayzeed SA, Pérez-Cota F, Smith RJ, Clark M.	Commun Biol. 2024 Apr 15;7(1):451. doi: 10.1038/s42003-024-06126-4.	La Cavera S 3rd	Commun Biol	2024	2024-04-15	PMC11018753		10.1038/s42003-024-06126-4
38619530	Continuous endosomes form functional subdomains and orchestrate rapid membrane trafficking in trypanosomes	Link F, Borges A, Karo O, Jungblut M, Müller T, Meyer-Natus E, Krüger T, Sachs S, Jones NG, Morphew M, Sauer M, Stigloher C, McIntosh JR, Engstler M.	Elife. 2024 Apr 15;12:RP91194. doi: 10.7554/eLife.91194.	Link F	Elife	2024	2024-04-15	PMC11018342		10.7554/eLife.91194
38673807	Cellular Imaging and Time-Domain FLIM Studies of Meso-Tetraphenylporphine Disulfonate as a Photosensitising Agent in 2D and 3D Models	Balukova A, Bokea K, Barber PR, Ameer-Beg SM, MacRobert AJ, Yaghini E.	Int J Mol Sci. 2024 Apr 11;25(8):4222. doi: 10.3390/ijms25084222.	Balukova A	Int J Mol Sci	2024	2024-04-27	PMC11050357		10.3390/ijms25084222
38617800	Microdroplets Encapsulated with NFATc1-siRNA and Exosomes-Derived from MSCs Onto 3D Porous PLA Scaffold for Regulating Osteoclastogenesis and Promoting Osteogenesis	Luo P, Zhang Y, Huang M, Luo G, Ma Y, Wang X.	Int J Nanomedicine. 2024 Apr 9;19:3423-3440. doi: 10.2147/IJN.S443413. eCollection 2024.	Luo P	Int J Nanomedicine	2024	2024-04-15	PMC11015852		10.2147/IJN.S443413
38536943	Highly Accurate Profiling of Exosome Phenotypes Using Super-resolution Tricolor Fluorescence Co-localization	Wei J, Zhu K, Wang T, Qi T, Wang Z, Li J, Zong S, Cui Y.	ACS Nano. 2024 Apr 9;18(14):10206-10215. doi: 10.1021/acsnano.4c00534. Epub 2024 Mar 27.	Wei J	ACS Nano	2024	2024-03-27			10.1021/acsnano.4c00534
38315771	Stereochemistry-Dependent Labeling of Organelles with a Near-Infrared-Emissive Phosphorus-Bridged Rhodamine Dye in Live-Cell Imaging	Wu Q, Taki M, Tanaka Y, Kesherwani M, Phung QM, Enoki S, Okada Y, Tama F, Yamaguchi S.	Angew Chem Int Ed Engl. 2024 Apr 8;63(15):e202400711. doi: 10.1002/anie.202400711. Epub 2024 Feb 27.	Wu Q	Angew Chem Int Ed Engl	2024	2024-02-05			10.1002/anie.202400711
38580769	The 3D in vitro Adrenoid cell model recapitulates the complexity of the adrenal gland	Martinelli S, Cantini G, Propato AP, Bani D, Guasti D, Nardini P, Calosi L, Mello T, Bechmann N, Danza G, Villanelli F, Canu L, Maggi M, Mannelli M, Rapizzi E, Luconi M.	Sci Rep. 2024 Apr 5;14(1):8044. doi: 10.1038/s41598-024-58664-w.	Martinelli S	Sci Rep	2024	2024-04-05	PMC10997590		10.1038/s41598-024-58664-w
38659272	Reconstruction of an enigmatic Pennsylvanian cone reveals a relationship to Sphenophyllales	D'Antonio MP, Hotton CL, Smith SY, Crane PR, Herrera F.	Am J Bot. 2024 Apr;111(4):e16321. doi: 10.1002/ajb2.16321. Epub 2024 Apr 24.	D'Antonio MP	Am J Bot	2024	2024-04-25			10.1002/ajb2.16321
38645145	Non-Invasive Label-free Analysis Pipeline for In Situ Characterization of Differentiation in 3D Brain Organoid Models	Filan C, Charles S, Casteleiro Costa P, Niu W, Cheng BF, Wen Z, Lu H, Robles FE.	Res Sq [Preprint]. 2024 Apr 1:rs.3.rs-4049577. doi: 10.21203/rs.3.rs-4049577/v1.	Filan C	Res Sq	2024	2024-04-22	PMC11030508		10.21203/rs.3.rs-4049577/v1
38633103	Fast volumetric multifocus structured illumination microscopy of subcellular dynamics in living cells	Senftleben ML, Bajor A, Hirata E, Abrahamsson S, Brismar H.	Biomed Opt Express. 2024 Mar 11;15(4):2281-2292. doi: 10.1364/BOE.516261. eCollection 2024 Apr 1.	Senftleben ML	Biomed Opt Express	2024	2024-04-18	PMC11019691		10.1364/BOE.516261
38633084	Combined ion beam irradiation platform and 3D fluorescence microscope for cellular cancer research	Harken AD, Deoli NT, Perez Campos C, Ponnaiya B, Garty G, Lee GS, Casper MJ, Dhingra S, Li W, Johnson GW, Amundson SA, Grabham PW, Hillman EMC, Brenner DJ.	Biomed Opt Express. 2024 Mar 25;15(4):2561-2577. doi: 10.1364/BOE.522969. eCollection 2024 Apr 1.	Harken AD	Biomed Opt Express	2024	2024-04-18	PMC11019671		10.1364/BOE.522969
38633069	Low-cost 3D printed lenses for brightfield and fluorescence microscopy	Christopher J, Rooney LM, Donnachie M, Uttamchandani D, McConnell G, Bauer R.	Biomed Opt Express. 2024 Mar 7;15(4):2224-2237. doi: 10.1364/BOE.514653. eCollection 2024 Apr 1.	Christopher J	Biomed Opt Express	2024	2024-04-18	PMC11019669		10.1364/BOE.514653
38594592	SimuCell3D: three-dimensional simulation of tissue mechanics with cell polarization	Runser S, Vetter R, Iber D.	Nat Comput Sci. 2024 Apr;4(4):299-309. doi: 10.1038/s43588-024-00620-9. Epub 2024 Apr 9.	Runser S	Nat Comput Sci	2024	2024-04-09	PMC11052725		10.1038/s43588-024-00620-9
38591638	Histological characterization and development of mesial surface sulci in the human brain at 13-15 gestational weeks through high-resolution histology	Verma R, Jayakumar J, Folkerth R, Manger PR, Bota M, Majumder M, Pandurangan K, Savoia S, Karthik S, Kumarasami R, Joseph J, Rohini G, Vasudevan S, Srinivasan C, Lata S, Kumar EH, Rangasami R, Kumutha J, Suresh S, Šimić G, Mitra PP, Sivaprakasam M.	J Comp Neurol. 2024 Apr;532(4):e25612. doi: 10.1002/cne.25612.	Verma R	J Comp Neurol	2024	2024-04-09			10.1002/cne.25612
38566422	[Deciphering cellular processes responding to lethality of 17β-estradiol by quantitative phosphoproteomics]	Li Y, Liu X, Wang Y, Liu Z, Ye M, Wang H.	Se Pu. 2024 Apr;42(4):333-344. doi: 10.3724/SP.J.1123.2023.04025.	Li Y	Se Pu	2024	2024-04-03	PMC10988567		10.3724/SP.J.1123.2023.04025
38408488	Automated model building and protein identification in cryo-EM maps	Jamali K, Käll L, Zhang R, Brown A, Kimanius D, Scheres SHW.	Nature. 2024 Apr;628(8007):450-457. doi: 10.1038/s41586-024-07215-4. Epub 2024 Feb 26.	Jamali K	Nature	2024	2024-02-26	PMC11006616		10.1038/s41586-024-07215-4
38401264	Spindle shape and volume differ in high- and low-quality metaphase II oocytes	Fluks M, Milewski R, Tamborski S, Szkulmowski M, Ajduk A.	Reproduction. 2024 Mar 19;167(4):e230281. doi: 10.1530/REP-23-0281. Print 2024 Apr 1.	Fluks M	Reproduction	2024	2024-02-24			10.1530/REP-23-0281
38325025	Convolutional neural network model for automatic recognition and classification of pancreatic cancer cell based on analysis of lipid droplet on unlabeled sample by 3D optical diffraction tomography	Hong SJ, Hou JU, Chung MJ, Kang SH, Shim BS, Lee SL, Park DH, Choi A, Oh JY, Lee KJ, Shin E, Cho E, Park SW.	Comput Methods Programs Biomed. 2024 Apr;246:108041. doi: 10.1016/j.cmpb.2024.108041. Epub 2024 Jan 26.	Hong SJ	Comput Methods Programs Biomed	2024	2024-02-07			10.1016/j.cmpb.2024.108041
38311679	Dynamic changes in endoplasmic reticulum morphology and its contact with the plasma membrane in motor neurons in response to nerve injury	Elgendy M, Tamada H, Taira T, Iio Y, Kawamura A, Kunogi A, Mizutani Y, Kiyama H.	Cell Tissue Res. 2024 Apr;396(1):71-84. doi: 10.1007/s00441-024-03858-x. Epub 2024 Feb 5.	Elgendy M	Cell Tissue Res	2024	2024-02-04	PMC10997708		10.1007/s00441-024-03858-x
38228373	The LINC complex ensures accurate centrosome positioning during prophase	Lima JT, Pereira AJ, Ferreira JG.	Life Sci Alliance. 2024 Jan 16;7(4):e202302404. doi: 10.26508/lsa.202302404. Print 2024 Apr.	Lima JT	Life Sci Alliance	2024	2024-01-16	PMC10791920		10.26508/lsa.202302404
38171423	Accelerated multiple-quantum-filtered sodium magnetic resonance imaging using compressed sensing at 7 T	Chen Q, Worthoff WA, Shah NJ.	Magn Reson Imaging. 2024 Apr;107:138-148. doi: 10.1016/j.mri.2023.12.011. Epub 2024 Jan 1.	Chen Q	Magn Reson Imaging	2024	2024-01-03			10.1016/j.mri.2023.12.011
38148303	Three-Dimensional Ultrastructure of Arabidopsis Cotyledons Infected with Colletotrichum higginsianum	Regmi KC, Ghosh S, Koch B, Neumann U, Stein B, O'Connell RJ, Innes RW.	Mol Plant Microbe Interact. 2024 Apr;37(4):396-406. doi: 10.1094/MPMI-05-23-0068-R. Epub 2024 Apr 27.	Regmi KC	Mol Plant Microbe Interact	2024	2023-12-26			10.1094/MPMI-05-23-0068-R
38123503	Ultrastructural analysis of nigrostriatal dopaminergic terminals in a knockin mouse model of DYT1 dystonia	Pan K, Jinnah HA, Hess EJ, Smith Y, Villalba RM.	Eur J Neurosci. 2024 Apr;59(7):1407-1427. doi: 10.1111/ejn.16197. Epub 2023 Dec 20.	Pan K	Eur J Neurosci	2024	2023-12-20			10.1111/ejn.16197
37908116	Automated quantification of vacuole fusion and lipophagy in Saccharomyces cerevisiae from fluorescence and cryo-soft X-ray microscopy data using deep learning	Egebjerg JM, Szomek M, Thaysen K, Juhl AD, Kozakijevic S, Werner S, Pratsch C, Schneider G, Kapishnikov S, Ekman A, Röttger R, Wüstner D.	Autophagy. 2024 Apr;20(4):902-922. doi: 10.1080/15548627.2023.2270378. Epub 2023 Oct 31.	Egebjerg JM	Autophagy	2024	2023-11-01	PMC11062380		10.1080/15548627.2023.2270378
38612675	Endoplasmic Reticulum Stress Induces Vasodilation in Liver Vessels That Is Not Mediated by Unfolded Protein Response	Zavadskis S, Shiganyan A, Müllebner A, Oesterreicher J, Holnthoner W, Duvigneau JC, Kozlov AV.	Int J Mol Sci. 2024 Mar 30;25(7):3865. doi: 10.3390/ijms25073865.	Zavadskis S	Int J Mol Sci	2024	2024-04-13	PMC11012071		10.3390/ijms25073865
38585850	Macromolecular interactions and geometrical confinement determine the 3D diffusion of ribosome-sized particles in live Escherichia coli cells	Valverde-Mendez D, Sunol AM, Bratton BP, Delarue M, Hofmann JL, Sheehan JP, Gitai Z, Holt LJ, Shaevitz JW, Zia RN.	bioRxiv [Preprint]. 2024 Mar 28:2024.03.27.587083. doi: 10.1101/2024.03.27.587083.	Valverde-Mendez D	bioRxiv	2024	2024-04-08	PMC10996671		10.1101/2024.03.27.587083
38566822	Nondestructive, quantitative viability analysis of 3D tissue cultures using machine learning image segmentation	Trettner KJ, Hsieh J, Xiao W, Lee JSH, Armani AM.	APL Bioeng. 2024 Mar 28;8(1):016121. doi: 10.1063/5.0189222. eCollection 2024 Mar.	Trettner KJ	APL Bioeng	2024	2024-04-03	PMC10985731		10.1063/5.0189222
38552613	Unraveling cellular complexity with transient adapters in highly multiplexed super-resolution imaging	Schueder F, Rivera-Molina F, Su M, Marin Z, Kidd P, Rothman JE, Toomre D, Bewersdorf J.	Cell. 2024 Mar 28;187(7):1769-1784.e18. doi: 10.1016/j.cell.2024.02.033.	Schueder F	Cell	2024	2024-03-29			10.1016/j.cell.2024.02.033
38548849	A semi-automatic method for extracting mitochondrial cristae characteristics from 3D focused ion beam scanning electron microscopy data	Wang C, Østergaard L, Hasselholt S, Sporring J.	Commun Biol. 2024 Mar 28;7(1):377. doi: 10.1038/s42003-024-06045-4.	Wang C	Commun Biol	2024	2024-03-29	PMC10978844		10.1038/s42003-024-06045-4
38014052	Multiplexed 3D Analysis of Immune States and Niches in Human Tissue	Yapp C, Nirmal AJ, Zhou F, Maliga Z, Tefft JB, Llopis PM, Murphy GF, Lian CG, Danuser G, Santagata S, Sorger PK; Human Tumour Atlas Network.	bioRxiv [Preprint]. 2024 Mar 28:2023.11.10.566670. doi: 10.1101/2023.11.10.566670.	Yapp C	bioRxiv	2024	2023-11-28	PMC10680601		10.1101/2023.11.10.566670
38532626	Increased vesicular dynamics and nanoscale clustering of IL-2 after T cell activation	Saed B, Ramseier NT, Perera T, Anderson J, Burnett J, Gunasekara H, Burgess A, Jing H, Hu YS.	Biophys J. 2024 Mar 26:S0006-3495(24)00209-1. doi: 10.1016/j.bpj.2024.03.029. Online ahead of print.	Saed B	Biophys J	2024	2024-03-27			10.1016/j.bpj.2024.03.029
38532439	Bispecific aptamer-decorated and light-triggered nanoparticles targeting tumor and stromal cells in breast cancer derived organoids: implications for precision phototherapies	Camorani S, Caliendo A, Morrone E, Agnello L, Martini M, Cantile M, Cerrone M, Zannetti A, La Deda M, Fedele M, Ricciardi L, Cerchia L.	J Exp Clin Cancer Res. 2024 Mar 26;43(1):92. doi: 10.1186/s13046-024-03014-x.	Camorani S	J Exp Clin Cancer Res	2024	2024-03-27	PMC10964525		10.1186/s13046-024-03014-x
38470259	Mimicking Motor Proteins: Wall-Guided Self-Navigation of Microwheels	Zhou D, Yue H, Chang X, Mo Y, Liu Y, Chang H, Li L.	ACS Nano. 2024 Mar 26;18(12):8853-8862. doi: 10.1021/acsnano.3c12062. Epub 2024 Mar 12.	Zhou D	ACS Nano	2024	2024-03-12			10.1021/acsnano.3c12062
38610307	Dynamic Mode Decomposition of Multiphoton and Stimulated Emission Depletion Microscopy Data for Analysis of Fluorescent Probes in Cellular Membranes	Wüstner D, Egebjerg JM, Lauritsen L.	Sensors (Basel). 2024 Mar 25;24(7):2096. doi: 10.3390/s24072096.	Wüstner D	Sensors (Basel)	2024	2024-04-13	PMC11013970		10.3390/s24072096
38527801	Extracellular Sombrero Vesicles are Hallmarks of Eosinophilic Cytolytic Degranulation in Tissue Sites of Human Diseases	Neves VH, Palazzi C, Malta KK, Bonjour K, Kneip F, Dias FF, Neves JS, Weller PF, Melo RCN.	J Leukoc Biol. 2024 Mar 25:qiae079. doi: 10.1093/jleuko/qiae079. Online ahead of print.	Neves VH	J Leukoc Biol	2024	2024-03-25			10.1093/jleuko/qiae079
38523366	Viable Vitreous Grafts of Whole Porcine Menisci for Transplant in the Knee and Temporomandibular Joints	Wang S, Mueller D, Chen P, Pan G, Wilson M, Sun S, Chen Z, Lee T, Damon B, Hepfer RG, Hill C, Kern MJ, Pullen WM, Wu Y, Brockbank KGM, Yao H.	Adv Healthc Mater. 2024 Mar 24:e2303706. doi: 10.1002/adhm.202303706. Online ahead of print.	Wang S	Adv Healthc Mater	2024	2024-03-25			10.1002/adhm.202303706
38517838	See Elegans: Simple-to-use, accurate, and automatic 3D detection of neural activity from densely packed neurons	Lanza E, Lucente V, Nicoletti M, Schwartz S, Cavallo IF, Caprini D, Connor CW, Saifuddin MFA, Miller JM, L'Etoile ND, Folli V.	PLoS One. 2024 Mar 22;19(3):e0300628. doi: 10.1371/journal.pone.0300628. eCollection 2024.	Lanza E	PLoS One	2024	2024-03-22	PMC10959381		10.1371/journal.pone.0300628
38562898	Intestinal tuft cells assemble a cytoskeletal superstructure composed of co-aligned actin bundles and microtubules	Silverman JB, Krystofiak EE, Caplan LR, Lau KS, Tyska MJ.	bioRxiv [Preprint]. 2024 Mar 19:2024.03.19.585757. doi: 10.1101/2024.03.19.585757.	Silverman JB	bioRxiv	2024	2024-04-02	PMC10983963		10.1101/2024.03.19.585757
38503728	In-section Click-iT detection and super-resolution CLEM analysis of nucleolar ultrastructure and replication in plants	Franek M, Koptašíková L, Mikšátko J, Liebl D, Macíčková E, Pospíšil J, Esner M, Dvořáčková M, Fajkus J.	Nat Commun. 2024 Mar 19;15(1):2445. doi: 10.1038/s41467-024-46324-6.	Franek M	Nat Commun	2024	2024-03-20	PMC10950858		10.1038/s41467-024-46324-6
38501891	Automated segmentation of cell organelles in volume electron microscopy using deep learning	Nešić N, Heiligenstein X, Zopf L, Blüml V, Keuenhof KS, Wagner M, Höög JL, Qi H, Li Z, Tsaramirsis G, Peddie CJ, Stojmenović M, Walter A.	Microsc Res Tech. 2024 Mar 19. doi: 10.1002/jemt.24548. Online ahead of print.	Nešić N	Microsc Res Tech	2024	2024-03-19			10.1002/jemt.24548
38488694	In Vivo Intelligent Fluorescence Endo-Microscopy by Varifocal Meta-Device and Deep Learning	Chia YH, Liao WH, Vyas S, Chu CH, Yamaguchi T, Liu X, Tanaka T, Huang YY, Chen MK, Chen WS, Tsai DP, Luo Y.	Adv Sci (Weinh). 2024 Mar 15:e2307837. doi: 10.1002/advs.202307837. Online ahead of print.	Chia YH	Adv Sci (Weinh)	2024	2024-03-15			10.1002/advs.202307837
38559764	Zygospore development of Spirogyra (Charophyta) investigated by serial block-face scanning electron microscopy and 3D reconstructions	Antreich SJ, Permann C, Xiao N, Tiloca G, Holzinger A.	Front Plant Sci. 2024 Mar 14;15:1358974. doi: 10.3389/fpls.2024.1358974. eCollection 2024.	Antreich SJ	Front Plant Sci	2024	2024-04-01	PMC10978657		10.3389/fpls.2024.1358974
38414413	Graphene oxide activates canonical TGFβ signalling in a human chondrocyte cell line via increased plasma membrane tension	Ogene L, Woods S, Hetmanski J, Lozano N, Karakasidi A, Caswell PT, Kostarelos K, Domingos MAN, Vranic S, Kimber SJ.	Nanoscale. 2024 Mar 14;16(11):5653-5664. doi: 10.1039/d3nr06033k.	Ogene L	Nanoscale	2024	2024-02-28	PMC10939054		10.1039/d3nr06033k
38461221	Integrating X-ray phase-contrast imaging and histology for comparative evaluation of breast tissue malignancies in virtual histology analysis	Donato S, Arana Peña LM, Arfelli F, Brombal L, Colmo L, Longo R, Martellani F, Tromba G, Zanconati F, Bonazza D.	Sci Rep. 2024 Mar 9;14(1):5831. doi: 10.1038/s41598-024-56341-6.	Donato S	Sci Rep	2024	2024-03-09	PMC10924917		10.1038/s41598-024-56341-6
38474417	Quantification of Polystyrene Uptake by Different Cell Lines Using Fluorescence Microscopy and Label-Free Visualization of Intracellular Polystyrene Particles by Raman Microspectroscopic Imaging	Roth A, Tannert A, Ziller N, Eiserloh S, Göhrig B, Guliev RR, Gonzalez Vazquez MJ, Naumann M, Mosig AS, Stengel S, Heutelbeck ARR, Neugebauer U.	Cells. 2024 Mar 5;13(5):454. doi: 10.3390/cells13050454.	Roth A	Cells	2024	2024-03-13	PMC10931371		10.3390/cells13050454
38500723	SARS-CoV-2 presence in recreational seawater and evaluation of intestine permeability: experimental evidence of low impact on public health	Norese C, Nicosia E, Cortese K, Gentili V, Rizzo R, Rizzo S, Grasselli E, De Negri Atanasio G, Gagliani MC, Tiso M, Zinni M, Pulliero A, Izzotti A.	Front Public Health. 2024 Mar 4;12:1326453. doi: 10.3389/fpubh.2024.1326453. eCollection 2024.	Norese C	Front Public Health	2024	2024-03-19	PMC10944960		10.3389/fpubh.2024.1326453
38438356	Light-field flow cytometry for high-resolution, volumetric and multiparametric 3D single-cell analysis	Hua X, Han K, Mandracchia B, Radmand A, Liu W, Kim H, Yuan Z, Ehrlich SM, Li K, Zheng C, Son J, Silva Trenkle AD, Kwong GA, Zhu C, Dahlman JE, Jia S.	Nat Commun. 2024 Mar 4;15(1):1975. doi: 10.1038/s41467-024-46250-7.	Hua X	Nat Commun	2024	2024-03-04	PMC10912605		10.1038/s41467-024-46250-7
38431671	High-density volumetric super-resolution microscopy	Daly S, Ferreira Fernandes J, Bruggeman E, Handa A, Peters R, Benaissa S, Zhang B, Beckwith JS, Sanders EW, Sims RR, Klenerman D, Davis SJ, O'Holleran K, Lee SF.	Nat Commun. 2024 Mar 2;15(1):1940. doi: 10.1038/s41467-024-45828-5.	Daly S	Nat Commun	2024	2024-03-02	PMC10908787		10.1038/s41467-024-45828-5
38529352	Fabrication of a 3D bioprinting model for posterior capsule opacification using GelMA and PLMA hydrogel-coated resin	Liu X, Li J, Liu S, Long Y, Kang C, Zhao C, Wei L, Huang S, Luo Y, Dai B, Zhu X.	Regen Biomater. 2024 Mar 1;11:rbae020. doi: 10.1093/rb/rbae020. eCollection 2024.	Liu X	Regen Biomater	2024	2024-03-26	PMC10963077		10.1093/rb/rbae020
38495699	Precise reconstruction of the entire mouse kidney at cellular resolution	Li Y, Cao J, Zhang Q, Li J, Li X, Zhou H, Li A, Jiang T.	Biomed Opt Express. 2024 Feb 8;15(3):1474-1485. doi: 10.1364/BOE.515527. eCollection 2024 Mar 1.	Li Y	Biomed Opt Express	2024	2024-03-18	PMC10942701		10.1364/BOE.515527
38429930	Reorganization of mitochondria-organelle interactions during postnatal development in skeletal muscle	Kim Y, Parry HA, Willingham TB, Alspaugh G, Lindberg E, Combs CA, Knutson JR, Bleck CKE, Glancy B.	J Physiol. 2024 Mar;602(5):891-912. doi: 10.1113/JP285014. Epub 2024 Mar 1.	Kim Y	J Physiol	2024	2024-03-02	PMC10939894	NIHMS1966977	10.1113/JP285014
38420625	3D convolutional neural networks predict cellular metabolic pathway use from fluorescence lifetime decay data	Hu L, De Hoyos D, Lei Y, West AP, Walsh AJ.	APL Bioeng. 2024 Feb 27;8(1):016112. doi: 10.1063/5.0188476. eCollection 2024 Mar.	Hu L	APL Bioeng	2024	2024-02-29	PMC10901549		10.1063/5.0188476
38365150	Alginate hydrogel-PCL/gelatin nanofibers composite scaffold containing mesenchymal stem cells-derived exosomes sustain release for regeneration of tympanic membrane perforation	Chahsetareh H, Yazdian F, Pezeshki-Modaress M, Aleemardani M, Hassanzadeh S, Najafi R, Simorgh S, Taghdiri Nooshabadi V, Bagher Z, Davachi SM.	Int J Biol Macromol. 2024 Mar;262(Pt 2):130141. doi: 10.1016/j.ijbiomac.2024.130141. Epub 2024 Feb 14.	Chahsetareh H	Int J Biol Macromol	2024	2024-02-16			10.1016/j.ijbiomac.2024.130141
38288282	5-ALA localises to the autophagy compartment and increases its fluorescence upon autophagy enhancement through caloric restriction and spermidine treatment in human glioblastoma	Fredericks K, Kriel J, Engelbrecht L, Mercea PA, Widhalm G, Harrington B, Vlok I, Loos B.	Biochem Biophys Rep. 2024 Jan 13;37:101642. doi: 10.1016/j.bbrep.2024.101642. eCollection 2024 Mar.	Fredericks K	Biochem Biophys Rep	2024	2024-01-30	PMC10823107		10.1016/j.bbrep.2024.101642
38170582	TLR-mediated aggresome-like induced structures comprise antimicrobial peptides and attenuate intracellular bacterial survival	Bhatnagar A, Chopra U, Raja S, Das KD, Mahalingam S, Chakravortty D, Srinivasula SM.	Mol Biol Cell. 2024 Mar 1;35(3):ar34. doi: 10.1091/mbc.E23-09-0347. Epub 2024 Jan 3.	Bhatnagar A	Mol Biol Cell	2024	2024-01-03	PMC10916861		10.1091/mbc.E23-09-0347
38088453	Ultrasensitive NIR-II Ratiometric Nanothermometers for 3D In Vivo Thermal Imaging	Li D, Jia M, Jia T, Chen G.	Adv Mater. 2024 Mar;36(11):e2309452. doi: 10.1002/adma.202309452. Epub 2023 Dec 19.	Li D	Adv Mater	2024	2023-12-13			10.1002/adma.202309452
37401372	Pharmacokinetics and pharmacodynamic evaluation of hyaluronic acid-modified imatinib-loaded PEGylated liposomes in CD44-positive Gist882 tumor-bearing mice	Huang J, Chen J.	J Liposome Res. 2024 Mar;34(1):97-112. doi: 10.1080/08982104.2023.2228888. Epub 2023 Jul 4.	Huang J	J Liposome Res	2024	2023-07-04			10.1080/08982104.2023.2228888
38422108	PrestoCell: A persistence-based clustering approach for rapid and robust segmentation of cellular morphology in three-dimensional data	Wu Y, Brust-Mascher I, Gareau MG, De Loera JA, Reardon C.	PLoS One. 2024 Feb 29;19(2):e0299006. doi: 10.1371/journal.pone.0299006. eCollection 2024.	Wu Y	PLoS One	2024	2024-02-29	PMC10903871		10.1371/journal.pone.0299006
38463986	Characterization of the three-dimensional synaptic and mitochondrial nanoarchitecture within glutamatergic synaptic complexes in postmortem human brain via focused ion beam-scanning electron microscopy	Glausier JR, Bouchet-Marquis C, Maier M, Banks-Tibbs T, Wu K, Ning J, Melchitzky D, Lewis DA, Freyberg Z.	bioRxiv [Preprint]. 2024 Feb 28:2024.02.26.582174. doi: 10.1101/2024.02.26.582174.	Glausier JR	bioRxiv	2024	2024-03-11	PMC10925168		10.1101/2024.02.26.582174
38416776	Whole cell reconstructions of Leishmania mexicana through the cell cycle	Hair M, Yanase R, Moreira-Leite F, Wheeler RJ, Sádlová J, Volf P, Vaughan S, Sunter JD.	PLoS Pathog. 2024 Feb 28;20(2):e1012054. doi: 10.1371/journal.ppat.1012054. eCollection 2024 Feb.	Hair M	PLoS Pathog	2024	2024-02-28	PMC10927142		10.1371/journal.ppat.1012054
38413647	Gait impairment-related axonal degeneration in Parkinson's disease by neurite orientation dispersion and density imaging	Wei X, Wang S, Zhang M, Yan Y, Wang Z, Wei W, Tuo H, Wang Z.	NPJ Parkinsons Dis. 2024 Feb 27;10(1):45. doi: 10.1038/s41531-024-00654-w.	Wei X	NPJ Parkinsons Dis	2024	2024-02-27	PMC10899173		10.1038/s41531-024-00654-w
38407797	Characterization of the Newborn Epidermis and Adult Hair Follicles Using Whole-Mount Immunofluorescent Staining of Mouse Dorsal Skin	Cangiotti G, Veltri A, Delepine G, Lien WH.	Methods Mol Biol. 2024 Feb 27. doi: 10.1007/7651_2024_513. Online ahead of print.	Cangiotti G	Methods Mol Biol	2024	2024-02-26			10.1007/7651_2024_513
38386705	Structure of mavacamten-free human cardiac thick filaments within the sarcomere by cryoelectron tomography	Chen L, Liu J, Rastegarpouyani H, Janssen PML, Pinto JR, Taylor KA.	Proc Natl Acad Sci U S A. 2024 Feb 27;121(9):e2311883121. doi: 10.1073/pnas.2311883121. Epub 2024 Feb 22.	Chen L	Proc Natl Acad Sci U S A	2024	2024-02-22	PMC10907299		10.1073/pnas.2311883121
38426134	Multiscale transport and 4D time-lapse imaging in precision-cut liver slices (PCLS)	Azam I, Benson JD.	PeerJ. 2024 Feb 26;12:e16994. doi: 10.7717/peerj.16994. eCollection 2024.	Azam I	PeerJ	2024	2024-03-01	PMC10903333		10.7717/peerj.16994
38383905	Identification of vagal afferent nerve endings in the mouse colon and their spatial relationship with enterochromaffin cells	Spencer NJ, Kyloh MA, Travis L, Hibberd TJ.	Cell Tissue Res. 2024 Feb 22. doi: 10.1007/s00441-024-03879-6. Online ahead of print.	Spencer NJ	Cell Tissue Res	2024	2024-02-22			10.1007/s00441-024-03879-6
38473208	Molecular, Metabolic, and Subcellular Mapping of the Tumor Immune Microenvironment via 3D Targeted and Non-Targeted Multiplex Multi-Omics Analyses	Ferri-Borgogno S, Burks JK, Seeley EH, McKee TD, Stolley DL, Basi AV, Gomez JA, Gamal BT, Ayyadhury S, Lawson BC, Yates MS, Birrer MJ, Lu KH, Mok SC.	Cancers (Basel). 2024 Feb 20;16(5):846. doi: 10.3390/cancers16050846.	Ferri-Borgogno S	Cancers (Basel)	2024	2024-03-13	PMC10930466		10.3390/cancers16050846
38405077	Resolving the In Situ Three-Dimensional Structure of Fly Mechanosensory Organelles Using Serial Section Electron Tomography	Sun L, Meissner J, He J, Cui L, Fürstenhaupt T, Liang X.	Bio Protoc. 2024 Feb 20;14(4):e4940. doi: 10.21769/BioProtoc.4940. eCollection 2024 Feb 20.	Sun L	Bio Protoc	2024	2024-02-26	PMC10883892		10.21769/BioProtoc.4940
38236007	The reversible activation of norovirus by metal ions	Sherman M, Cox F, Smith H, Habib MH, Karst S, Wobus CE, Smith TJ.	J Virol. 2024 Feb 20;98(2):e0173523. doi: 10.1128/jvi.01735-23. Epub 2024 Jan 18.	Sherman M	J Virol	2024	2024-01-18	PMC10878237		10.1128/jvi.01735-23
38158053	Hydrogen peroxide is not generated intracellularly in human neural spheroids during ischemia-reperfusion	Usatova VS, Mishina NM, Berestovoy MA, Ivanenko AV, Jappy D, Krut' VG, Sokolov RA, Moshchenko AA, Rozov A, Shevchenko EK, Belousov VV.	Free Radic Biol Med. 2024 Feb 20;212:234-240. doi: 10.1016/j.freeradbiomed.2023.12.039. Epub 2023 Dec 27.	Usatova VS	Free Radic Biol Med	2024	2023-12-29			10.1016/j.freeradbiomed.2023.12.039
38072282	Visualizing the intracellular aggregation behavior of gold nanoclusters via structured illumination microscopy and scanning transmission electron microscopy	Zhao D, Wang J, Gao L, Huang X, Zhu F, Wang F.	Sci Total Environ. 2024 Feb 20;912:169153. doi: 10.1016/j.scitotenv.2023.169153. Epub 2023 Dec 8.	Zhao D	Sci Total Environ	2024	2023-12-10			10.1016/j.scitotenv.2023.169153
38399904	Electrospun Polycaprolactone Membranes Expanded with Chitosan Granules for Cell Infiltration	Vieira T, Rebelo AM, Borges JP, Henriques C, Silva JC.	Polymers (Basel). 2024 Feb 15;16(4):527. doi: 10.3390/polym16040527.	Vieira T	Polymers (Basel)	2024	2024-02-24	PMC10892258		10.3390/polym16040527
38359185	Photoacoustic expansion microscopy of melanosomes	Li T, Gong X, Guo H, Xi L.	Opt Lett. 2024 Feb 15;49(4):798-801. doi: 10.1364/OL.509831.	Li T	Opt Lett	2024	2024-02-15			10.1364/OL.509831
38301048	Whole-Body and Whole-Organ 3D Imaging of Hypoxia Using an Activatable Covalent Fluorescent Probe Compatible with Tissue Clearing	Sakamoto DM, Tamura I, Yi B, Hasegawa S, Saito Y, Yamada N, Takakusagi Y, Kubota SI, Kobayashi M, Harada H, Hanaoka K, Taki M, Nangaku M, Tainaka K, Sando S.	ACS Nano. 2024 Feb 13;18(6):5167-5179. doi: 10.1021/acsnano.3c12716. Epub 2024 Feb 1.	Sakamoto DM	ACS Nano	2024	2024-02-01			10.1021/acsnano.3c12716
38405960	Multimodal illumination platform for 3D single-molecule super-resolution imaging throughout mammalian cells	Nelson T, Vargas-Hernández S, Freire M, Cheng S, Gustavsson AK.	bioRxiv [Preprint]. 2024 Feb 12:2024.02.08.579549. doi: 10.1101/2024.02.08.579549.	Nelson T	bioRxiv	2024	2024-02-26	PMC10888752		10.1101/2024.02.08.579549
38405778	Functional architecture of intracellular oscillations in hippocampal dendrites	Liao Z, Gonzalez KC, Li DM, Yang CM, Holder D, McClain NE, Zhang G, Evans SW, Chavarha M, Yi J, Makinson CD, Lin MZ, Losonczy A, Negrean A.	bioRxiv [Preprint]. 2024 Feb 12:2024.02.12.579750. doi: 10.1101/2024.02.12.579750.	Liao Z	bioRxiv	2024	2024-02-26	PMC10888786		10.1101/2024.02.12.579750
38346989	Real-time study of spatio-temporal dynamics (4D) of physiological activities in alive biological specimens with different FOVs and resolutions simultaneously	K S A, Sarkar S, Vishnu S, S R R, Negi S, Narendradev ND, Arora RH, Sanam S, P V A, Sharma R, Khurana S, Varghese J, Srinivasula SM, Singh MS.	Sci Rep. 2024 Feb 12;14(1):3542. doi: 10.1038/s41598-024-52152-x.	K S A	Sci Rep	2024	2024-02-12	PMC10861542		10.1038/s41598-024-52152-x
38332203	Comparative oncology chemosensitivity assay for personalized medicine using low-coherence digital holography of dynamic light scattering from cancer biopsies	Hua Z, Li Z, Lim D, Ajrouch A, Karkash A, Jalal S, Childress M, Turek J, Nolte D.	Sci Rep. 2024 Feb 8;14(1):2760. doi: 10.1038/s41598-024-52404-w.	Hua Z	Sci Rep	2024	2024-02-09	PMC10853550		10.1038/s41598-024-52404-w
38352328	Deep learning assisted single particle tracking for automated correlation between diffusion and function	Hatzakis N, Kaestel-Hansen J, de Sautu M, Saminathan A, Scanavachi G, Correia R, Nielsen AJ, Bleshoey S, Boomsma W, Kirchhausen T.	Res Sq [Preprint]. 2024 Feb 2:rs.3.rs-3716053. doi: 10.21203/rs.3.rs-3716053/v1.	Hatzakis N	Res Sq	2024	2024-02-14	PMC10862944		10.21203/rs.3.rs-3716053/v1
38339091	The Development and Characterisation of ssDNA Aptamers via a Modified Cell-SELEX Methodology for the Detection of Human Red Blood Cells	Costanzo H, Gooch J, Tungsirisurp S, Frascione N.	Int J Mol Sci. 2024 Feb 2;25(3):1814. doi: 10.3390/ijms25031814.	Costanzo H	Int J Mol Sci	2024	2024-02-10	PMC10855528		10.3390/ijms25031814
38411251	Evidence for glia-mediated, age-dependent remodeling of myelin at the axon initial segment	Furusho M, Terasaki M.	J Comp Neurol. 2024 Feb;532(2):e25574. doi: 10.1002/cne.25574.	Furusho M	J Comp Neurol	2024	2024-02-27			10.1002/cne.25574
38404316	Optical diffraction tomography for assessing single cell models in angular light scattering	Dunn KJ, Matlock A, Funkenbusch G, Yaqoob Z, So PTC, Berger AJ.	Biomed Opt Express. 2024 Jan 24;15(2):973-990. doi: 10.1364/BOE.512149. eCollection 2024 Feb 1.	Dunn KJ	Biomed Opt Express	2024	2024-02-26	PMC10890861		10.1364/BOE.512149
38267577	Motion of VAPB molecules reveals ER-mitochondria contact site subdomains	Obara CJ, Nixon-Abell J, Moore AS, Riccio F, Hoffman DP, Shtengel G, Xu CS, Schaefer K, Pasolli HA, Masson JB, Hess HF, Calderon CP, Blackstone C, Lippincott-Schwartz J.	Nature. 2024 Feb;626(7997):169-176. doi: 10.1038/s41586-023-06956-y. Epub 2024 Jan 24.	Obara CJ	Nature	2024	2024-01-24	PMC10830423		10.1038/s41586-023-06956-y
38225406	In situ architecture of Opa1-dependent mitochondrial cristae remodeling	Fry MY, Navarro PP, Hakim P, Ananda VY, Qin X, Landoni JC, Rath S, Inde Z, Lugo CM, Luce BE, Ge Y, McDonald JL, Ali I, Ha LL, Kleinstiver BP, Chan DC, Sarosiek KA, Chao LH.	EMBO J. 2024 Feb;43(3):391-413. doi: 10.1038/s44318-024-00027-2. Epub 2024 Jan 15.	Fry MY	EMBO J	2024	2024-01-15	PMC10897290		10.1038/s44318-024-00027-2
38211817	The carboxy terminus causes interfacial assembly of oleate hydratase on a membrane bilayer	Radka CD, Grace CR, Hasdemir HS, Li Y, Rodriguez CC, Rodrigues P, Oldham ML, Qayyum MZ, Pitre A, MacCain WJ, Kalathur RC, Tajkhorshid E, Rock CO.	J Biol Chem. 2024 Feb;300(2):105627. doi: 10.1016/j.jbc.2024.105627. Epub 2024 Jan 10.	Radka CD	J Biol Chem	2024	2024-01-11	PMC10847778		10.1016/j.jbc.2024.105627
38128289	ALA-PDT promotes the death and contractile capacity of hypertrophic scar fibroblasts through inhibiting the TGF-β1/Smad2/3/4 signaling pathway	Qu Z, Chen Y, Du K, Qiao J, Chen L, Chen J, Wei L.	Photodiagnosis Photodyn Ther. 2024 Feb;45:103915. doi: 10.1016/j.pdpdt.2023.103915. Epub 2023 Dec 20.	Qu Z	Photodiagnosis Photodyn Ther	2024	2023-12-21			10.1016/j.pdpdt.2023.103915
37916792	Astrocyte ensheathment of calyx-forming axons of the auditory brainstem precedes accelerated expression of myelin genes and myelination by oligodendrocytes	Heller DT, Kolson DR, Brandebura AN, Amick EM, Wan J, Ramadan J, Holcomb PS, Liu S, Deerinck TJ, Ellisman MH, Qian J, Mathers PH, Spirou GA.	J Comp Neurol. 2024 Feb;532(2):e25552. doi: 10.1002/cne.25552. Epub 2023 Nov 2.	Heller DT	J Comp Neurol	2024	2023-11-02	PMC10922096	NIHMS1939386	10.1002/cne.25552
37695358	A defined clathrin-mediated trafficking pathway regulates sFLT1/VEGFR1 secretion from endothelial cells	Kinghorn K, Gill A, Marvin A, Li R, Quigley K, Singh S, Gore MT, le Noble F, Gabhann FM, Bautch VL.	Angiogenesis. 2024 Feb;27(1):67-89. doi: 10.1007/s10456-023-09893-6. Epub 2023 Sep 11.	Kinghorn K	Angiogenesis	2024	2023-09-11	PMC10881643	NIHMS1941240	10.1007/s10456-023-09893-6
37792703	Fluorescein staining of chloroplast starch granules in living plants	Ichikawa S, Sakata M, Oba T, Kodama Y.	Plant Physiol. 2024 Jan 31;194(2):662-672. doi: 10.1093/plphys/kiad528.	Ichikawa S	Plant Physiol	2024	2023-10-04	PMC10828193		10.1093/plphys/kiad528
38132834	Acousto-optofluidic 3D single cell imaging of macrophage phagocytosis of Pseudomonas Aeruginosa	Richard C, Vargas-Ordaz EJ, Zhang Y, Li J, Cadarso VJ, Neild A.	Lab Chip. 2024 Jan 30;24(3):480-491. doi: 10.1039/d3lc00864a.	Richard C	Lab Chip	2024	2023-12-22			10.1039/d3lc00864a
38313557	Ionic-resolution protoacoustic microscopy: A feasibility study	Pandey PK, Gonzalez G, Cheong F, Chen CB, Bettiol AA, Chen Y, Xiang L.	Appl Phys Lett. 2024 Jan 29;124(5):053702. doi: 10.1063/5.0188650. Epub 2024 Feb 2.	Pandey PK	Appl Phys Lett	2024	2024-02-05	PMC10838192		10.1063/5.0188650
38164611	Cell-Type Specific Connectivity of Whisker-Related Sensory and Motor Cortical Input to Dorsal Striatum	Sanabria BD, Baskar SS, Yonk AJ, Linares-Garcia I, Abraira VE, Lee CR, Margolis DJ.	eNeuro. 2024 Jan 29;11(1):ENEURO.0503-23.2023. doi: 10.1523/ENEURO.0503-23.2023. Print 2024 Jan.	Sanabria BD	eNeuro	2024	2024-01-02	PMC10849041		10.1523/ENEURO.0503-23.2023
38271396	A polarized cell system amenable to subcellular resolution imaging of influenza virus infection	Brault JB, Thouvenot C, Cannata Serio M, Paisant S, Fernandes J, Gény D, Danglot L, Mallet A, Naffakh N.	PLoS One. 2024 Jan 25;19(1):e0292977. doi: 10.1371/journal.pone.0292977. eCollection 2024.	Brault JB	PLoS One	2024	2024-01-25	PMC10810476		10.1371/journal.pone.0292977
38198284	Near-Native Imaging of Label-Free Silver Nanoparticles-Triggered 3D Subcellular Ultrastructural Reorganization in Microalgae	Xu S, Tao XY, Dang Z, Wang Y, Guan Y, Wu Z, Liu G, Tian Y, Tian LJ.	ACS Nano. 2024 Jan 23;18(3):2030-2046. doi: 10.1021/acsnano.3c08514. Epub 2024 Jan 10.	Xu S	ACS Nano	2024	2024-01-10			10.1021/acsnano.3c08514
38232737	Using MitER for 3D analysis of mitochondrial morphology and ER contacts	Kichuk T, Dhamankar S, Malani S, Hofstadter WA, Wegner SA, Cristea IM, Avalos JL.	Cell Rep Methods. 2024 Jan 22;4(1):100692. doi: 10.1016/j.crmeth.2023.100692. Epub 2024 Jan 16.	Kichuk T	Cell Rep Methods	2024	2024-01-17	PMC10832265		10.1016/j.crmeth.2023.100692
38181793	Molecular profiling of sponge deflation reveals an ancient relaxant-inflammatory response	Ruperti F, Becher I, Stokkermans A, Wang L, Marschlich N, Potel C, Maus E, Stein F, Drotleff B, Schippers KJ, Nickel M, Prevedel R, Musser JM, Savitski MM, Arendt D.	Curr Biol. 2024 Jan 22;34(2):361-375.e9. doi: 10.1016/j.cub.2023.12.021. Epub 2024 Jan 4.	Ruperti F	Curr Biol	2024	2024-01-05			10.1016/j.cub.2023.12.021
38245624	High-resolution assessment of multidimensional cellular mechanics using label-free refractive-index traction force microscopy	Lee M, Jeong H, Lee C, Lee MJ, Delmo BR, Heo WD, Shin JH, Park Y.	Commun Biol. 2024 Jan 20;7(1):115. doi: 10.1038/s42003-024-05788-4.	Lee M	Commun Biol	2024	2024-01-20	PMC10799850		10.1038/s42003-024-05788-4
38238549	Astrocytes modulate cerebral blood flow and neuronal response to cocaine in prefrontal cortex	Du C, Park K, Hua Y, Liu Y, Volkow ND, Pan Y.	Mol Psychiatry. 2024 Jan 19. doi: 10.1038/s41380-023-02373-9. Online ahead of print.	Du C	Mol Psychiatry	2024	2024-01-18			10.1038/s41380-023-02373-9
38305307	Regulating Lipid Metabolism via Mitochondrial Dynamics in Tongue Squamous Cell Carcinoma Cancer Stem Cells	Wu F, Chen S, Ren S, Wang R, Tan Y, Chen R, Li B, Cao H, Li J.	Recent Pat Anticancer Drug Discov. 2024 Jan 16. doi: 10.2174/0115748928275772231226063458. Online ahead of print.	Wu F	Recent Pat Anticancer Drug Discov	2024	2024-02-02			10.2174/0115748928275772231226063458
38197587	High-resolution Magnetic Resonance Imaging visualizes intracranial large artery involvement in Giant Cell Arteritis	Guggenberger KV, Vogt ML, Song JW, Fröhlich M, Schmalzing M, Venhoff N, Werner R, Hillenkamp J, Pham M, Meckel S, Bley TA.	Rheumatology (Oxford). 2024 Jan 10:keae010. doi: 10.1093/rheumatology/keae010. Online ahead of print.	Guggenberger KV	Rheumatology (Oxford)	2024	2024-01-10			10.1093/rheumatology/keae010
37480966	Celastrus orbiculatus Thunb. extract targeting DJ-1 inhibits non-small cell lung cancer invasion and metastasis through mitochondrial-induced ROS accumulation	Ni X, Yu S, Jiang X, Wu F, Zhou J, Mao D, Wang H, Tao Y, Liu Y, Jin F.	J Ethnopharmacol. 2024 Jan 10;318(Pt A):116944. doi: 10.1016/j.jep.2023.116944. Epub 2023 Jul 20.	Ni X	J Ethnopharmacol	2024	2023-07-22			10.1016/j.jep.2023.116944
38260360	Exploring Cellular Gateways: Unraveling the Secrets of Disordered Proteins within Live Nuclear Pores	Yu W, Tingey M, Kelich JM, Li Y, Yu J, Junod SL, Jiang Z, Hansen I, Good N, Yang W.	Res Sq [Preprint]. 2024 Jan 9:rs.3.rs-3504130. doi: 10.21203/rs.3.rs-3504130/v1.	Yu W	Res Sq	2024	2024-01-23	PMC10802689		10.21203/rs.3.rs-3504130/v1
38153091	Automated Five-Dimensional Single Particle Tracking by Bifocal Parallax Dark-Field Microscopy with Electronic Tunable Lens	Yang M, Batey JE, Dong B.	Anal Chem. 2024 Jan 9;96(1):1-5. doi: 10.1021/acs.analchem.3c04543. Epub 2023 Dec 28.	Yang M	Anal Chem	2024	2023-12-28			10.1021/acs.analchem.3c04543
38113452	Aptamer Conjugate-Based Ratiometric Fluorescent Probe for Precise Imaging of Therapy-Induced Cancer Senescence	Wang L, Li J, Zhao Z, Xia Y, Xie Y, Hong D, Liu Y, Tan W.	Anal Chem. 2024 Jan 9;96(1):154-162. doi: 10.1021/acs.analchem.3c03435. Epub 2023 Dec 19.	Wang L	Anal Chem	2024	2023-12-19			10.1021/acs.analchem.3c03435
38251787	4D Light-sheet Imaging of Zebrafish Cardiac Contraction	Zhang X, Saberigarakani A, Almasian M, Hassan S, Nekkanti M, Ding Y.	J Vis Exp. 2024 Jan 5;(203):10.3791/66263. doi: 10.3791/66263.	Zhang X	J Vis Exp	2024	2024-01-22	PMC10939705	NIHMS1970736	10.3791/66263
38249292	Delving into the significance of the His289Tyr single-nucleotide polymorphism in the glutamate ionotropic receptor kainate-1 (Grik1) gene of a genetically audiogenic seizure model	Díaz-Rodríguez SM, Herrero-Turrión MJ, García-Peral C, Gómez-Nieto R.	Front Mol Neurosci. 2024 Jan 5;16:1322750. doi: 10.3389/fnmol.2023.1322750. eCollection 2023.	Díaz-Rodríguez SM	Front Mol Neurosci	2024	2024-01-22	PMC10797026		10.3389/fnmol.2023.1322750
38167247	AI-driven projection tomography with multicore fibre-optic cell rotation	Sun J, Yang B, Koukourakis N, Guck J, Czarske JW.	Nat Commun. 2024 Jan 2;15(1):147. doi: 10.1038/s41467-023-44280-1.	Sun J	Nat Commun	2024	2024-01-03	PMC10762230		10.1038/s41467-023-44280-1
38709484	A Pipeline for Dynamic Analysis of Mitochondrial Content in Developing T Cells: Bridging the Gap Between High-Throughput Flow Cytometry and Single-Cell Microscopy Analysis	Dhyani V, Chann AS, Giri L, Russell SM, Charnley M.	Methods Mol Biol. 2024;2800:167-187. doi: 10.1007/978-1-0716-3834-7_12.	Dhyani V	Methods Mol Biol	2024	2024-05-06			10.1007/978-1-0716-3834-7_12
38705630	Targeting of membrane proteins with fluoronanogold probes for high-resolution correlative microscopy	Choquet D, Petrel M, Fernández-Monreal M.	Methods Cell Biol. 2024;187:57-72. doi: 10.1016/bs.mcb.2024.02.035. Epub 2024 Mar 26.	Choquet D	Methods Cell Biol	2024	2024-05-05			10.1016/bs.mcb.2024.02.035
38705628	Laboratory based correlative cryo-soft X-ray tomography and cryo-fluorescence microscopy	Fahy K, Kapishnikov S, Donnellan M, McEnroe T, O'Reilly F, Fyans W, Sheridan P.	Methods Cell Biol. 2024;187:293-320. doi: 10.1016/bs.mcb.2024.02.033. Epub 2024 Mar 22.	Fahy K	Methods Cell Biol	2024	2024-05-05			10.1016/bs.mcb.2024.02.033
38705624	Correlative cryo-microscopy pipelines for in situ cellular studies	Pepe A, Groen J, Zurzolo C, Sartori-Rupp A.	Methods Cell Biol. 2024;187:175-203. doi: 10.1016/bs.mcb.2024.02.038. Epub 2024 Mar 27.	Pepe A	Methods Cell Biol	2024	2024-05-05			10.1016/bs.mcb.2024.02.038
38705623	Array tomography of in vivo labeled synaptic receptors	Britz S, Luccardini C, Markert SM, Merrill SA, Bessereau JL, Stigloher C.	Methods Cell Biol. 2024;187:139-174. doi: 10.1016/bs.mcb.2024.02.029. Epub 2024 Mar 7.	Britz S	Methods Cell Biol	2024	2024-05-05			10.1016/bs.mcb.2024.02.029
38669551	The Compartmentalization of Amyloid-β in Idiopathic Normal Pressure Hydrocephalus Brain Biopsies	Libard S, Hodik M, Cesarini KG, Dragomir A, Alafuzoff I.	J Alzheimers Dis. 2024;99(2):729-737. doi: 10.3233/JAD-240167.	Libard S	J Alzheimers Dis	2024	2024-04-26			10.3233/JAD-240167
38656500	Determining Macromolecular Structures Using Cryo-Electron Microscopy	Nagaraj PH.	Methods Mol Biol. 2024;2787:315-332. doi: 10.1007/978-1-0716-3778-4_22.	Nagaraj PH	Methods Mol Biol	2024	2024-04-24			10.1007/978-1-0716-3778-4_22
38516632	Three-dimensional topology-based analysis segments volumetric and spatiotemporal fluorescence microscopy	Panconi L, Tansell A, Collins AJ, Makarova M, Owen DM.	Biol Imaging. 2023 Dec 14;4:e1. doi: 10.1017/S2633903X23000260. eCollection 2024.	Panconi L	Biol Imaging	2023	2024-03-22	PMC10951800		10.1017/S2633903X23000260
38427263	iDISCO Tissue Clearing Whole-Brain and Light Sheet Microscopy for High-Throughput Imaging in a Mouse Model of Traumatic Brain Injury	Flinn H, Cruz-Pineda L, Montier L, Horner PJ, Villapol S.	Methods Mol Biol. 2024;2761:589-597. doi: 10.1007/978-1-0716-3662-6_39.	Flinn H	Methods Mol Biol	2024	2024-03-01			10.1007/978-1-0716-3662-6_39
38411828	Automated Segmentation and 3D Reconstruction of Different Membranes from Confocal Z-Stacks	Zekri MA, Lang I.	Methods Mol Biol. 2024;2772:353-370. doi: 10.1007/978-1-0716-3710-4_27.	Zekri MA	Methods Mol Biol	2024	2024-02-27			10.1007/978-1-0716-3710-4_27
38411826	Observing ER Dynamics over Long Timescales Using Light Sheet Fluorescence Microscopy	Pain C, Kriechbaumer V, Candeo A.	Methods Mol Biol. 2024;2772:323-335. doi: 10.1007/978-1-0716-3710-4_25.	Pain C	Methods Mol Biol	2024	2024-02-27			10.1007/978-1-0716-3710-4_25
38411806	Quantitation of ER Morphology and Dynamics	Fricker M, Breeze E, Pain C, Kriechbaumer V, Aguilar C, Ugalde JM, Meyer AJ.	Methods Mol Biol. 2024;2772:49-75. doi: 10.1007/978-1-0716-3710-4_5.	Fricker M	Methods Mol Biol	2024	2024-02-27			10.1007/978-1-0716-3710-4_5
38411805	Preparation and Imaging of Specialized ER Using Super-Resolution and TEM Techniques	Bell K, Oparka K, Knox K.	Methods Mol Biol. 2024;2772:39-48. doi: 10.1007/978-1-0716-3710-4_4.	Bell K	Methods Mol Biol	2024	2024-02-27			10.1007/978-1-0716-3710-4_4
38411803	Electron Microscopy Techniques for 3D Plant ER Imaging	Pain C, Kittelmann M.	Methods Mol Biol. 2024;2772:15-25. doi: 10.1007/978-1-0716-3710-4_2.	Pain C	Methods Mol Biol	2024	2024-02-27			10.1007/978-1-0716-3710-4_2
38393603	Quantitative Analysis of Whole-Mount Fluorescence-Stained Tumor Spheroids in Phenotypic Drug Screens	Nuernberg E, Bruch R, Hafner M, Rudolf R, Vitacolonna M.	Methods Mol Biol. 2024;2764:311-334. doi: 10.1007/978-1-0716-3674-9_20.	Nuernberg E	Methods Mol Biol	2024	2024-02-23			10.1007/978-1-0716-3674-9_20
38315395	Immunofluorescent Staining of Human Hepatic Multicellular Spheroids: A Model for Studying Liver Diseases	Couteau M, Aoudjehane L.	Methods Mol Biol. 2024;2769:143-152. doi: 10.1007/978-1-0716-3694-7_11.	Couteau M	Methods Mol Biol	2024	2024-02-05			10.1007/978-1-0716-3694-7_11
38221989	Integrative modeling of JCVI-Syn3A nucleoids with a modular approach	Goodsell DS, Autin L.	Curr Res Struct Biol. 2023 Dec 22;7:100121. doi: 10.1016/j.crstbi.2023.100121. eCollection 2024.	Goodsell DS	Curr Res Struct Biol	2023	2024-01-15	PMC10784680		10.1016/j.crstbi.2023.100121
38165177	RhoA GEF Mcf2lb regulates rosette integrity during collective cell migration	Olson HM, Maxfield A, Calistri NL, Heiser LM, Qian W, Knaut H, Nechiporuk AV.	Development. 2024 Jan 1;151(1):dev201898. doi: 10.1242/dev.201898. Epub 2024 Jan 2.	Olson HM	Development	2024	2024-01-02	PMC10820872		10.1242/dev.201898
38164148	Efficient 3D imaging and pathological analysis of the human lymphoma tumor microenvironment using light-sheet immunofluorescence microscopy	Chen L, Meng J, Zhou Y, Zhao F, Ma Y, Feng W, Chen X, Jin J, Gao S, Liu J, Zhang M, Liu A, Hong Z, Tang J, Kuang D, Huang L, Zhang Y, Fei P.	Theranostics. 2024 Jan 1;14(1):406-419. doi: 10.7150/thno.86221. eCollection 2024.	Chen L	Theranostics	2024	2024-01-02	PMC10750216		10.7150/thno.86221
38133553	Whole-Brain Intracellular pH Mapping of Gliomas Using High-Resolution (31)P MR Spectroscopic Imaging at 7.0 T	Paech D, Weckesser N, Franke VL, Breitling J, Görke S, Deike-Hofmann K, Wick A, Scherer M, Unterberg A, Wick W, Bendszus M, Bachert P, Ladd ME, Schlemmer HP, Korzowski A.	Radiol Imaging Cancer. 2024 Jan;6(1):e220127. doi: 10.1148/rycan.220127.	Paech D	Radiol Imaging Cancer	2024	2023-12-22	PMC10825708		10.1148/rycan.220127
38115629	Multiphoton Imaging of Maturation in Tissue Engineering	Werner MP, Kučikas V, Voß K, Abel D, Jockenhoevel S, van Zandvoort MAMJ, Schmitz-Rode T.	Tissue Eng Part C Methods. 2024 Jan;30(1):38-48. doi: 10.1089/ten.TEC.2023.0141.	Werner MP	Tissue Eng Part C Methods	2024	2023-12-20			10.1089/ten.TEC.2023.0141
38066360	Observation of Bacteriophage Ultrastructure by Cryo-Electron Microscopy	Cuervo A, Losana P, Carrascosa JL.	Methods Mol Biol. 2024;2734:13-25. doi: 10.1007/978-1-0716-3523-0_2.	Cuervo A	Methods Mol Biol	2024	2023-12-08			10.1007/978-1-0716-3523-0_2
38047301	Following the cellular itinerary of renal aquaporin-2 shuttling with 4.5x expansion microscopy	Login FH, Dam VS, Nejsum LN.	Am J Physiol Cell Physiol. 2024 Jan 1;326(1):C194-C205. doi: 10.1152/ajpcell.00397.2023. Epub 2023 Dec 4.	Login FH	Am J Physiol Cell Physiol	2024	2023-12-04			10.1152/ajpcell.00397.2023
37985241	Probing the in situ volumes of Arabidopsis leaf plastids using three-dimensional confocal and scanning electron microscopy	Knoblauch J, Waadt R, Cousins AB, Kunz HH.	Plant J. 2024 Jan;117(2):332-341. doi: 10.1111/tpj.16554. Epub 2023 Nov 20.	Knoblauch J	Plant J	2024	2023-11-20			10.1111/tpj.16554
37971737	Label-free single-cell live imaging reveals fast metabolic switch in T lymphocytes	Paillon N, Ung TPL, Dogniaux S, Stringari C, Hivroz C.	Mol Biol Cell. 2024 Jan 1;35(1):ar11. doi: 10.1091/mbc.E23-01-0009. Epub 2023 Nov 16.	Paillon N	Mol Biol Cell	2024	2023-11-16	PMC10881169		10.1091/mbc.E23-01-0009
37948126	Membrane contact site detection (MCS-DETECT) reveals dual control of rough mitochondria-ER contacts	Cardoen B, Vandevoorde KR, Gao G, Ortiz-Silva M, Alan P, Liu W, Tiliakou E, Vogl AW, Hamarneh G, Nabi IR.	J Cell Biol. 2024 Jan 1;223(1):e202206109. doi: 10.1083/jcb.202206109. Epub 2023 Nov 10.	Cardoen B	J Cell Biol	2024	2023-11-10	PMC10638097		10.1083/jcb.202206109
37903625	Biogenesis, inheritance, and 3D ultrastructure of the microsporidian mitosome	Hacker C, Sendra K, Keisham P, Filipescu T, Lucocq J, Salimi F, Ferguson S, Bhella D, MacNeill SA, Embley M, Lucocq J.	Life Sci Alliance. 2023 Oct 30;7(1):e202201635. doi: 10.26508/lsa.202201635. Print 2024 Jan.	Hacker C	Life Sci Alliance	2023	2023-10-30	PMC10618108		10.26508/lsa.202201635
37856022	Airway Cells 3D Reconstruction via Manual and Machine-Learning Aided Segmentation of Volume EM Datasets	Vijayakumaran A, Abuammar A, Medagedara O, Narayan K, Mennella V.	Methods Mol Biol. 2024;2725:131-146. doi: 10.1007/978-1-0716-3507-0_8.	Vijayakumaran A	Methods Mol Biol	2024	2023-10-19			10.1007/978-1-0716-3507-0_8
37856020	Structural Analysis of Sperm Centrioles Using N-STORM	Royfman A, Khanal S, Avidor-Reiss T.	Methods Mol Biol. 2024;2725:103-119. doi: 10.1007/978-1-0716-3507-0_6.	Royfman A	Methods Mol Biol	2024	2023-10-19			10.1007/978-1-0716-3507-0_6
37824004	Lattice Light-Sheet Motor-PAINT: A Method to Map the Orientations of Microtubules in Complex Three-Dimensional Arrays	Iwanski MK, Katrukha EA, Kapitein LC.	Methods Mol Biol. 2024;2694:151-174. doi: 10.1007/978-1-0716-3377-9_8.	Iwanski MK	Methods Mol Biol	2024	2023-10-12			10.1007/978-1-0716-3377-9_8
37607124	Defining Mitochondrial Cristae Morphology Changes Induced by Aging in Brown Adipose Tissue	Crabtree A, Neikirk K, Marshall AG, Vang L, Whiteside AJ, Williams Q, Altamura CT, Owens TC, Stephens D, Shao B, Koh A, Killion M, Lopez EG, Lam J, Rodriguez B, Mungai M, Stanley J, Dean ED, Koh HJ, Gaddy JA, Scudese E, Sweetwyne MT, Davis J, Zaganjor E, Murray SA, Katti P, Damo SM, Vue Z, Hinton A Jr.	Adv Biol (Weinh). 2024 Jan;8(1):e2300186. doi: 10.1002/adbi.202300186. Epub 2023 Aug 21.	Crabtree A	Adv Biol (Weinh)	2024	2023-08-22	PMC10869235	NIHMS1962717	10.1002/adbi.202300186
37530809	An [(18)F]FDG PET/3D-ultrashort echo time MRI-based radiomics model established by machine learning facilitates preoperative assessment of lymph node status in non-small cell lung cancer	Meng N, Feng P, Yu X, Wu Y, Fu F, Li Z, Luo Y, Tan H, Yuan J, Yang Y, Wang Z, Wang M.	Eur Radiol. 2024 Jan;34(1):318-329. doi: 10.1007/s00330-023-09978-2. Epub 2023 Aug 2.	Meng N	Eur Radiol	2024	2023-08-02			10.1007/s00330-023-09978-2
32119275	Histology, Axon	Muzio MR, Cascella M.	2022 Nov 14. In: StatPearls [Internet]. Treasure Island (FL): StatPearls Publishing; 2024 Jan–.	Muzio MRCascella M	StatPearls	2024	2022-11-14
37792700	Expansion microscopy resolves the thylakoid structure of spinach	Bos PR, Berentsen J, Wientjes E.	Plant Physiol. 2023 Dec 30;194(1):347-358. doi: 10.1093/plphys/kiad526.	Bos PR	Plant Physiol	2023	2023-10-04	PMC10756755		10.1093/plphys/kiad526
38158370	Advanced Imaging Techniques for the Characterization of Subcellular Organelle Structure in Pancreatic Islet β Cells	McLaughlin MR, Weaver SA, Syed F, Evans-Molina C.	Compr Physiol. 2023 Dec 29;14(1):5243-5267. doi: 10.1002/cphy.c230002.	McLaughlin MR	Compr Physiol	2023	2023-12-29			10.1002/cphy.c230002
38155155	A simple and rapid assay of lysosomal-targeting CDy6 for long-term real-time viability assessments in 2D and 3D in vitro culture models	Kang C, Yun WS, Jeong YM.	Sci Rep. 2023 Dec 27;13(1):23038. doi: 10.1038/s41598-023-49844-1.	Kang C	Sci Rep	2023	2023-12-28	PMC10754854		10.1038/s41598-023-49844-1
38091551	Interfacial Organization and Forces Arising from Epithelial-Cancerous Monolayer Interactions	Guan LY, Lin SZ, Chen PC, Lv JQ, Li B, Feng XQ.	ACS Nano. 2023 Dec 26;17(24):24668-24684. doi: 10.1021/acsnano.3c03990. Epub 2023 Dec 13.	Guan LY	ACS Nano	2023	2023-12-13			10.1021/acsnano.3c03990
38133483	High-Throughput 3D Imaging Flow Cytometry of Suspended Adherent 3D Cell Cultures	Yamashita M, Tamamitsu M, Kirisako H, Goda Y, Chen X, Hattori K, Ota S.	Small Methods. 2023 Dec 22:e2301318. doi: 10.1002/smtd.202301318. Online ahead of print.	Yamashita M	Small Methods	2023	2023-12-22			10.1002/smtd.202301318
38131490	Tetrahedral serial multiview microscopy and image fusion for improved resolution and extent in stained zebrafish embryos	Kroll JB, Cha A, Oyler-Yaniv A, Lambert T, Swinburne IA, Murphy A, Megason SG.	Dev Dyn. 2023 Dec 22. doi: 10.1002/dvdy.683. Online ahead of print.	Kroll JB	Dev Dyn	2023	2023-12-22			10.1002/dvdy.683
38070509	A tridimensional atlas of the developing human head	Blain R, Couly G, Shotar E, Blévinal J, Toupin M, Favre A, Abjaghou A, Inoue M, Hernández-Garzón E, Clarençon F, Chalmel F, Mazaud-Guittot S, Giacobini P, Gitton Y, Chédotal A.	Cell. 2023 Dec 21;186(26):5910-5924.e17. doi: 10.1016/j.cell.2023.11.013. Epub 2023 Dec 8.	Blain R	Cell	2023	2023-12-09	PMC10783631		10.1016/j.cell.2023.11.013
37791882	Structured-light-sheet imaging in an integrated optofluidic platform	Paiè P, Calisesi G, Candeo A, Comi A, Sala F, Ceccarelli F, De Luigi A, Veglianese P, Muhlberger K, Fokine M, Valentini G, Osellame R, Neil M, Bassi A, Bragheri F.	Lab Chip. 2023 Dec 20;24(1):34-46. doi: 10.1039/d3lc00639e.	Paiè P	Lab Chip	2023	2023-10-04			10.1039/d3lc00639e
38203221	Monitoring the Intracellular pH and Metabolic State of Cancer Cells in Response to Chemotherapy Using a Combination of Phosphorescence Lifetime Imaging Microscopy and Fluorescence Lifetime Imaging Microscopy	Druzhkova I, Komarova A, Nikonova E, Baigildin V, Mozherov A, Shakirova Y, Lisitsa U, Shcheslavskiy V, Ignatova N, Shirshin E, Shirmanova M, Tunik S.	Int J Mol Sci. 2023 Dec 19;25(1):49. doi: 10.3390/ijms25010049.	Druzhkova I	Int J Mol Sci	2023	2024-01-11	PMC10779161		10.3390/ijms25010049
38042149	u-track3D: Measuring, navigating, and validating dense particle trajectories in three dimensions	Roudot P, Legant WR, Zou Q, Dean KM, Isogai T, Welf ES, David AF, Gerlich DW, Fiolka R, Betzig E, Danuser G.	Cell Rep Methods. 2023 Dec 18;3(12):100655. doi: 10.1016/j.crmeth.2023.100655. Epub 2023 Dec 1.	Roudot P	Cell Rep Methods	2023	2023-12-02	PMC10783629		10.1016/j.crmeth.2023.100655
38162124	Segmentation of cellular ultrastructures on sparsely labeled 3D electron microscopy images using deep learning	Machireddy A, Thibault G, Loftis KG, Stoltz K, Bueno CE, Smith HR, Riesterer JL, Gray JW, Song X.	Front Bioinform. 2023 Dec 15;3:1308708. doi: 10.3389/fbinf.2023.1308708. eCollection 2023.	Machireddy A	Front Bioinform	2023	2024-01-01	PMC10754953		10.3389/fbinf.2023.1308708
38047065	Nanoscale organization of the endogenous ASC speck	Glück IM, Mathias GP, Strauss S, Rat V, Gialdini I, Ebert TS, Stafford C, Agam G, Manley S, Hornung V, Jungmann R, Sieben C, Lamb DC.	iScience. 2023 Nov 2;26(12):108382. doi: 10.1016/j.isci.2023.108382. eCollection 2023 Dec 15.	Glück IM	iScience	2023	2023-12-04	PMC10690566		10.1016/j.isci.2023.108382
37852350	3DCNAS: A universal method for predicting the location of fluorescent organelles in living cells in three-dimensional space	Sun G, Liu S, Shi C, Liu X, Guo Q.	Exp Cell Res. 2023 Dec 15;433(2):113807. doi: 10.1016/j.yexcr.2023.113807. Epub 2023 Oct 16.	Sun G	Exp Cell Res	2023	2023-10-18			10.1016/j.yexcr.2023.113807
38139282	High-Resolution Structure and Internal Mobility of a Plant 40S Ribosomal Subunit	Kravchenko OV, Baymukhametov TN, Afonina ZA, Vassilenko KS.	Int J Mol Sci. 2023 Dec 14;24(24):17453. doi: 10.3390/ijms242417453.	Kravchenko OV	Int J Mol Sci	2023	2023-12-23	PMC10743738		10.3390/ijms242417453
38136383	Controlled Plasma Membrane Delivery of FGFR1 and Modulation of Signaling by a Novel Regulated Anterograde RTK Transport Pathway	Hinsch CL, Venkata JK, Hsu T, Dammai V.	Cancers (Basel). 2023 Dec 14;15(24):5837. doi: 10.3390/cancers15245837.	Hinsch CL	Cancers (Basel)	2023	2023-12-23	PMC10741464		10.3390/cancers15245837
38148945	msemalign: a pipeline for serial section multibeam scanning electron microscopy volume alignment	Watkins PV, Jelli E, Briggman KL.	Front Neurosci. 2023 Dec 12;17:1281098. doi: 10.3389/fnins.2023.1281098. eCollection 2023.	Watkins PV	Front Neurosci	2023	2023-12-27	PMC10749929		10.3389/fnins.2023.1281098
38086994	Video-rate 3D imaging of living cells using Fourier view-channel-depth light field microscopy	Yi C, Zhu L, Sun J, Wang Z, Zhang M, Zhong F, Yan L, Tang J, Huang L, Zhang YH, Li D, Fei P.	Commun Biol. 2023 Dec 12;6(1):1259. doi: 10.1038/s42003-023-05636-x.	Yi C	Commun Biol	2023	2023-12-12	PMC10716377		10.1038/s42003-023-05636-x
38085384	Embedded macrophages induce intravascular coagulation in 3D blood vessel-on-chip	Middelkamp HHT, Weener HJ, Gensheimer T, Vermeul K, de Heus LE, Albers HJ, van den Berg A, van der Meer AD.	Biomed Microdevices. 2023 Dec 12;26(1):2. doi: 10.1007/s10544-023-00684-w.	Middelkamp HHT	Biomed Microdevices	2023	2023-12-12	PMC10716057		10.1007/s10544-023-00684-w
38045271	An arginine-rich nuclear localization signal (ArgiNLS) strategy for streamlined image segmentation of single-cells	Szelenyi ER, Navarrete JS, Murry AD, Zhang Y, Girven KS, Kuo L, Cline MM, Bernstein MX, Burdyniuk M, Bowler B, Goodwin NL, Juarez B, Zweifel LS, Golden SA.	bioRxiv [Preprint]. 2023 Dec 12:2023.11.22.568319. doi: 10.1101/2023.11.22.568319.	Szelenyi ER	bioRxiv	2023	2023-12-04	PMC10690249		10.1101/2023.11.22.568319
38171508	Hydrogel loaded with exosomes from Wharton's Jelly-derived mesenchymal stem cells enhances wound healing in mice	Xu CB, Xu Z, Yu C, Jiang Z.	Zhejiang Da Xue Xue Bao Yi Xue Ban. 2023 Dec 10;52(6):766-776. doi: 10.3724/zdxbyxb-2023-0316.	Xu CB	Zhejiang Da Xue Xue Bao Yi Xue Ban	2023	2024-01-03	PMC10764182		10.3724/zdxbyxb-2023-0316
38081848	Protein and lipid expansion microscopy with trypsin and tyramide signal amplification for 3D imaging	Wang UT, Tian X, Liou YH, Lee SP, Hu HT, Lu CH, Lin PT, Cheng YJ, Chen P, Chen BC.	Sci Rep. 2023 Dec 8;13(1):21922. doi: 10.1038/s41598-023-48959-9.	Wang UT	Sci Rep	2023	2023-12-11	PMC10713663		10.1038/s41598-023-48959-9
37490684	Unusual nuclear structures in male meiocytes of wild-type rye as revealed by volume microscopy	Mursalimov S, Matsumoto M, Urakubo H, Deineko E, Ohno N.	Ann Bot. 2023 Dec 5;132(6):1159-1174. doi: 10.1093/aob/mcad107.	Mursalimov S	Ann Bot	2023	2023-07-25	PMC10809220		10.1093/aob/mcad107
38076816	"Spatial Relationships Matter: Kinesin-1 Molecular Motors Transport Liposome Cargo Through 3D Microtubule Intersections In Vitro"	Bensel BM, Previs S, Bookwalter C, Trybus KM, Walcott S, Warshaw DM.	bioRxiv [Preprint]. 2023 Dec 2:2023.12.01.569616. doi: 10.1101/2023.12.01.569616.	Bensel BM	bioRxiv	2023	2023-12-11	PMC10705568		10.1101/2023.12.01.569616
38060265	CellWalker: a user-friendly and modular computational pipeline for morphological analysis of microscopy images	Khare H, Dongo Mendoza N, Zurzolo C.	Bioinformatics. 2023 Dec 1;39(12):btad710. doi: 10.1093/bioinformatics/btad710.	Khare H	Bioinformatics	2023	2023-12-07	PMC10713108		10.1093/bioinformatics/btad710
37985712	Multi-layered maps of neuropil with segmentation-guided contrastive learning	Dorkenwald S, Li PH, Januszewski M, Berger DR, Maitin-Shepard J, Bodor AL, Collman F, Schneider-Mizell CM, da Costa NM, Lichtman JW, Jain V.	Nat Methods. 2023 Dec;20(12):2011-2020. doi: 10.1038/s41592-023-02059-8. Epub 2023 Nov 20.	Dorkenwald S	Nat Methods	2023	2023-11-21	PMC10703674		10.1038/s41592-023-02059-8
37960952	3D reconstruction of murine mitochondria reveals changes in structure during aging linked to the MICOS complex	Vue Z, Garza-Lopez E, Neikirk K, Katti P, Vang L, Beasley H, Shao J, Marshall AG, Crabtree A, Murphy AC, Jenkins BC, Prasad P, Evans C, Taylor B, Mungai M, Killion M, Stephens D, Christensen TA, Lam J, Rodriguez B, Phillips MA, Daneshgar N, Koh HJ, Koh A, Davis J, Devine N, Saleem M, Scudese E, Arnold KR, Vanessa Chavarin V, Daniel Robinson R, Chakraborty M, Gaddy JA, Sweetwyne MT, Wilson G, Zaga…	Aging Cell. 2023 Dec;22(12):e14009. doi: 10.1111/acel.14009. Epub 2023 Nov 13.	Vue Z	Aging Cell	2023	2023-11-14	PMC10726809		10.1111/acel.14009
37933490	Deep learning, 3D ultrastructural analysis reveals quantitative differences in platelet and organelle packing in COVID-19/SARSCoV2 patient-derived platelets	Matharu SS, Nordmann CS, Ottman KR, Akkem R, Palumbo D, Cruz DRD, Campbell K, Sievert G, Sturgill J, Porterfield JZ, Joshi S, Alfar HR, Peng C, Pokrovskaya ID, Kamykowski JA, Wood JP, Garvy B, Aronova MA, Whiteheart SW, Leapman RD, Storrie B.	Platelets. 2023 Dec;34(1):2264978. doi: 10.1080/09537104.2023.2264978. Epub 2023 Nov 7.	Matharu SS	Platelets	2023	2023-11-07	PMC10809228	NIHMS1935073	10.1080/09537104.2023.2264978
37884795	Pulsed stimulated Brillouin microscopy enables high-sensitivity mechanical imaging of live and fragile biological specimens	Yang F, Bevilacqua C, Hambura S, Neves A, Gopalan A, Watanabe K, Govendir M, Bernabeu M, Ellenberg J, Diz-Muñoz A, Köhler S, Rapti G, Jechlinger M, Prevedel R.	Nat Methods. 2023 Dec;20(12):1971-1979. doi: 10.1038/s41592-023-02054-z. Epub 2023 Oct 26.	Yang F	Nat Methods	2023	2023-10-26	PMC10703689		10.1038/s41592-023-02054-z
37866804	Lasmiditan restores mitochondrial quality control mechanisms and accelerates renal recovery after ischemia-reperfusion injury	Hurtado KA, Janda J, Schnellmann RG.	Biochem Pharmacol. 2023 Dec;218:115855. doi: 10.1016/j.bcp.2023.115855. Epub 2023 Oct 21.	Hurtado KA	Biochem Pharmacol	2023	2023-10-22	PMC10872401	NIHMS1942563	10.1016/j.bcp.2023.115855
37805154	Beyond the surface: Investigation of tumorsphere morphology using volume electron microscopy	Jadav N, Velamoor S, Huang D, Cassin L, Hazelton N, Eruera AR, Burga LN, Bostina M.	J Struct Biol. 2023 Dec;215(4):108035. doi: 10.1016/j.jsb.2023.108035. Epub 2023 Oct 5.	Jadav N	J Struct Biol	2023	2023-10-07			10.1016/j.jsb.2023.108035
37778715	Imaging of heterogeneity in 3D spheroids of U87MG glioblastoma cells and its implications for photodynamic therapy	Pevná V, Huntošová V.	Photodiagnosis Photodyn Ther. 2023 Dec;44:103821. doi: 10.1016/j.pdpdt.2023.103821. Epub 2023 Sep 30.	Pevná V	Photodiagnosis Photodyn Ther	2023	2023-10-01			10.1016/j.pdpdt.2023.103821
37778449	A fluorescent glyconanoprobe based on quantum dots and thiolated glucose: Applications in monolayers and spheroids of cancer cells	Henrique RBL, Santos ALF, Pereira MIA, Oliveira WF, Santos BS, Pereira G, Fontes A, Cabral Filho PE.	Biochim Biophys Acta Gen Subj. 2023 Dec;1867(12):130474. doi: 10.1016/j.bbagen.2023.130474. Epub 2023 Sep 29.	Henrique RBL	Biochim Biophys Acta Gen Subj	2023	2023-10-01			10.1016/j.bbagen.2023.130474
37768797	Current Progress and Challenges in Large-Scale 3D Mitochondria Instance Segmentation	Franco-Barranco D, Lin Z, Jang WD, Wang X, Shen Q, Yin W, Fan Y, Li M, Chen C, Xiong Z, Xin R, Liu H, Chen H, Li Z, Zhao J, Chen X, Pape C, Conrad R, Nightingale L, de Folter J, Jones ML, Liu Y, Ziaei D, Huschauer S, Arganda-Carreras I, Pfister H, Wei D.	IEEE Trans Med Imaging. 2023 Dec;42(12):3956-3971. doi: 10.1109/TMI.2023.3320497. Epub 2023 Nov 30.	Franco-Barranco D	IEEE Trans Med Imaging	2023	2023-09-28	PMC10753957	NIHMS1948735	10.1109/TMI.2023.3320497
37708968	Methods for dynamic and whole volume imaging of the zebrafish heart	Bakis I, Sun Y, Abd Elmagid L, Feng X, Garibyan M, Yip JK, Yu FZ, Chowdhary S, Fernandez GE, Cao J, McCain ML, Lien CL, Harrison MR.	Dev Biol. 2023 Dec;504:75-85. doi: 10.1016/j.ydbio.2023.09.002. Epub 2023 Sep 12.	Bakis I	Dev Biol	2023	2023-09-14	PMC10841891	NIHMS1935057	10.1016/j.ydbio.2023.09.002
37643223	Lipid content evaluation of Drosophila tumour associated haemocytes through Third Harmonic Generation measurements	Mari M, Voutyraki C, Zacharioudaki E, Delidakis C, Filippidis G.	J Biophotonics. 2023 Dec;16(12):e202300171. doi: 10.1002/jbio.202300171. Epub 2023 Sep 7.	Mari M	J Biophotonics	2023	2023-08-29			10.1002/jbio.202300171
37604269	Combined inhibition of surface CD51 and γ-secretase-mediated CD51 cleavage improves therapeutic efficacy in experimental metastatic hepatocellular carcinoma	Cai J, Wang J, Jiang C, Ye L, He X, Huang J, Sun X, Ren Z, Lai X, Qiu Y, Wang H, Lv G, Zheng J, Lu T, Chen H, Liu Y, Chen H, Guan Y, Wang Y, Wang T, Yao J, Sui X, Kang Y, Zhang Y, Li H, Wang J, Li W, Chen G, Yang Y, Xiang AP.	J Hepatol. 2023 Dec;79(6):1418-1434. doi: 10.1016/j.jhep.2023.08.007. Epub 2023 Aug 19.	Cai J	J Hepatol	2023	2023-08-21			10.1016/j.jhep.2023.08.007
37533363	Comparative evaluation of mutagenic effects of two cone-beam computed tomography in oral mucosa cells	Ayres LCG, Dos Santos MAL, da Mota Santana LA, Avanci LDS, Souza DV, Lima BNS, Soares AF, Sousa SF, Trento CL, Ribeiro DA, Takeshita WM.	Diagn Cytopathol. 2023 Dec;51(12):729-734. doi: 10.1002/dc.25206. Epub 2023 Aug 2.	Ayres LCG	Diagn Cytopathol	2023	2023-08-03			10.1002/dc.25206
36572649	Evaluation of human platelet granules by structured illumination laser fluorescence microscopy	Pluthero FG, Kahr WHA.	Platelets. 2023 Dec;34(1):2157808. doi: 10.1080/09537104.2022.2157808.	Pluthero FG	Platelets	2023	2022-12-26			10.1080/09537104.2022.2157808
38099294	Harnessing axonal transport to map reward circuitry: Differing brain-wide projections from medial prefrontal cortical domains	Bearer EL, Medina CS, Uselman TW, Jacobs RE.	Front Cell Dev Biol. 2023 Nov 30;11:1278831. doi: 10.3389/fcell.2023.1278831. eCollection 2023.	Bearer EL	Front Cell Dev Biol	2023	2023-12-15	PMC10720719		10.3389/fcell.2023.1278831
37939169	Three-Dimensional Remodeling of SARS-CoV2-Infected Cells Revealed by Cryogenic Soft X-ray Tomography	Castro V, Pérez-Berna AJ, Calvo G, Pereiro E, Gastaminza P.	ACS Nano. 2023 Nov 28;17(22):22708-22721. doi: 10.1021/acsnano.3c07265. Epub 2023 Nov 8.	Castro V	ACS Nano	2023	2023-11-08	PMC10690842		10.1021/acsnano.3c07265
38010355	Baited reconstruction with 2D template matching for high-resolution structure determination in vitro and in vivo without template bias	Lucas BA, Himes BA, Grigorieff N.	Elife. 2023 Nov 27;12:RP90486. doi: 10.7554/eLife.90486.	Lucas BA	Elife	2023	2023-11-27	PMC10681363		10.7554/eLife.90486
37996434	3D reconstructions of parasite development and the intracellular niche of the microsporidian pathogen Encephalitozoon intestinalis	Antao NV, Lam C, Davydov A, Riggi M, Sall J, Petzold C, Liang FX, Iwasa JH, Ekiert DC, Bhabha G.	Nat Commun. 2023 Nov 23;14(1):7662. doi: 10.1038/s41467-023-43215-0.	Antao NV	Nat Commun	2023	2023-11-23	PMC10667486		10.1038/s41467-023-43215-0
37980360	Adaptive traits of cysts of the snow alga Sanguina nivaloides unveiled by 3D subcellular imaging	Ezzedine JA, Uwizeye C, Si Larbi G, Villain G, Louwagie M, Schilling M, Hagenmuller P, Gallet B, Stewart A, Petroutsos D, Devime F, Salze P, Liger L, Jouhet J, Dumont M, Ravanel S, Amato A, Valay JG, Jouneau PH, Falconet D, Maréchal E.	Nat Commun. 2023 Nov 18;14(1):7500. doi: 10.1038/s41467-023-43030-7.	Ezzedine JA	Nat Commun	2023	2023-11-18	PMC10657455		10.1038/s41467-023-43030-7
38014323	Deep learning assisted single particle tracking for automated correlation between diffusion and function	Kæstel-Hansen J, de Sautu M, Saminathan A, Scanavachi G, Da Cunha Correia RFB, Nielsen AJ, Bleshøy SV, Boomsma W, Kirchhausen T, Hatzakis NS.	bioRxiv [Preprint]. 2023 Nov 17:2023.11.16.567393. doi: 10.1101/2023.11.16.567393.	Kæstel-Hansen J	bioRxiv	2023	2023-11-28	PMC10680793		10.1101/2023.11.16.567393
38004202	High Fat Diet-Induced Obesity Dysregulates Splenic B Cell Mitochondrial Activity	Pal A, Lin CT, Boykov I, Benson E, Kidd G, Fisher-Wellman KH, Neufer PD, Shaikh SR.	Nutrients. 2023 Nov 17;15(22):4807. doi: 10.3390/nu15224807.	Pal A	Nutrients	2023	2023-11-25	PMC10675399		10.3390/nu15224807
37972182	Imaging nuclear architecture in single cells	Takei Y.	Science. 2023 Nov 17;382(6672):780. doi: 10.1126/science.adl4460. Epub 2023 Nov 16.	Takei Y	Science	2023	2023-11-16			10.1126/science.adl4460
37953317	Fasciola hepatica soluble antigens (FhAg) induce ovine PMN innate immune reactions and NET formation in vitro and in vivo	Muñoz-Caro T, Gómez-Ceruti M, Silva LMR, Gutiérrez-Expósito D, Wagner H, Taubert A, Hermosilla C.	Vet Res. 2023 Nov 12;54(1):105. doi: 10.1186/s13567-023-01236-z.	Muñoz-Caro T	Vet Res	2023	2023-11-12	PMC10642000		10.1186/s13567-023-01236-z
37986801	2D and 3D multiplexed subcellular profiling of nuclear instability in human cancer	Coy S, Cheng B, Lee JS, Rashid R, Browning L, Xu Y, Chakrabarty SS, Yapp C, Chan S, Tefft JB, Scott E, Spektor A, Ligon KL, Baker GJ, Pellman D, Sorger PK, Santagata S.	bioRxiv [Preprint]. 2023 Nov 11:2023.11.07.566063. doi: 10.1101/2023.11.07.566063.	Coy S	bioRxiv	2023	2023-11-21	PMC10659270		10.1101/2023.11.07.566063
37946316	Three-dimensional architecture of granulosa cell derived from oocyte cumulus complex, revealed by FIB-SEM	Shu C, Yu Y, Xiaopan Chen, Guo J, Zhou Y, Wu D, Yang T, Fan Y, Huang Q, Shu J.	J Ovarian Res. 2023 Nov 9;16(1):213. doi: 10.1186/s13048-023-01298-9.	Shu C	J Ovarian Res	2023	2023-11-10	PMC10633969		10.1186/s13048-023-01298-9
37982512	Human Pseudoislet System for Synchronous Assessment of Fluorescent Biosensor Dynamics and Hormone Secretory Profiles	Richardson TM, Pettway YD, Walker JT, Nelson HA, Ishahak M, Poffenberger G, Aramandla R, Reihsmann C, Agarwal A, Powers AC, Brissova M.	J Vis Exp. 2023 Nov 3;(201). doi: 10.3791/65259.	Richardson TM	J Vis Exp	2023	2023-11-20			10.3791/65259
37961104	A large-scale volumetric correlated light and electron microscopy study localizes Alzheimer's disease-related molecules in the hippocampus	Han X, Li PH, Wang S, Sanchez M, Aggarwal S, Blakely T, Schalek R, Meirovitch Y, Lin Z, Berger D, Wu Y, Aly F, Bay S, Delatour B, LaFaye P, Pfister H, Wei D, Jain V, Ploegh H, Lichtman J.	bioRxiv [Preprint]. 2023 Nov 1:2023.10.24.563674. doi: 10.1101/2023.10.24.563674.	Han X	bioRxiv	2023	2023-11-14	PMC10634883		10.1101/2023.10.24.563674
37945830	Mitopherogenesis, a form of mitochondria-specific ectocytosis, regulates sperm mitochondrial quantity and fertility	Liu P, Shi J, Sheng D, Lu W, Guo J, Gao L, Wang X, Wu S, Feng Y, Dong D, Huang X, Tang H.	Nat Cell Biol. 2023 Nov;25(11):1625-1636. doi: 10.1038/s41556-023-01264-z. Epub 2023 Nov 9.	Liu P	Nat Cell Biol	2023	2023-11-09			10.1038/s41556-023-01264-z
37930813	Three-dimensional analysis of the intracellular architecture by scanning electron microscopy	Koga D, Kusumi S, Yagi H, Kato K.	Microscopy (Oxf). 2023 Nov 1:dfad050. doi: 10.1093/jmicro/dfad050. Online ahead of print.	Koga D	Microscopy (Oxf)	2023	2023-11-06			10.1093/jmicro/dfad050
37914933	Structure of the native myosin filament in the relaxed cardiac sarcomere	Tamborrini D, Wang Z, Wagner T, Tacke S, Stabrin M, Grange M, Kho AL, Rees M, Bennett P, Gautel M, Raunser S.	Nature. 2023 Nov;623(7988):863-871. doi: 10.1038/s41586-023-06690-5. Epub 2023 Nov 1.	Tamborrini D	Nature	2023	2023-11-02	PMC10665186		10.1038/s41586-023-06690-5
37803595	Structural formation during bread baking in a combined microwave-convective oven determined by sub-second in-situ synchrotron X-ray microtomography	Schott F, Isaksson S, Larsson E, Marone F, Öhgren C, Röding M, Hall S, Lorén N, Mokso R, Raaholt BW.	Food Res Int. 2023 Nov;173(Pt 1):113283. doi: 10.1016/j.foodres.2023.113283. Epub 2023 Jul 17.	Schott F	Food Res Int	2023	2023-10-07			10.1016/j.foodres.2023.113283
37710017	Crystal ribcage: a platform for probing real-time lung function at cellular resolution	Banerji R, Grifno GN, Shi L, Smolen D, LeBourdais R, Muhvich J, Eberman C, Hiller BE, Lee J, Regan K, Zheng S, Zhang S, Jiang J, Raslan AA, Breda JC, Pihl R, Traber K, Mazzilli S, Ligresti G, Mizgerd JP, Suki B, Nia HT.	Nat Methods. 2023 Nov;20(11):1790-1801. doi: 10.1038/s41592-023-02004-9. Epub 2023 Sep 14.	Banerji R	Nat Methods	2023	2023-09-14	PMC10860663	NIHMS1955379	10.1038/s41592-023-02004-9
37670547	Label-Free Intracellular Multi-Specificity in Yeast Cells by Phase-Contrast Tomographic Flow Cytometry	Bianco V, D'Agostino M, Pirone D, Giugliano G, Mosca N, Di Summa M, Scerra G, Memmolo P, Miccio L, Russo T, Stella E, Ferraro P.	Small Methods. 2023 Nov;7(11):e2300447. doi: 10.1002/smtd.202300447. Epub 2023 Sep 5.	Bianco V	Small Methods	2023	2023-09-06			10.1002/smtd.202300447
37642734	The three-dimensional conformation and activity of mitochondria in syncytial male germ line-cysts of medicinal leeches	Diak N, Śliwińska MA, Student S, Świątek P.	Cell Tissue Res. 2023 Nov;394(2):325-342. doi: 10.1007/s00441-023-03825-y. Epub 2023 Aug 29.	Diak N	Cell Tissue Res	2023	2023-08-29	PMC10638204		10.1007/s00441-023-03825-y
37624101	Three-dimensional mitochondria reconstructions of murine cardiac muscle changes in size across aging	Vue Z, Neikirk K, Vang L, Garza-Lopez E, Christensen TA, Shao J, Lam J, Beasley HK, Marshall AG, Crabtree A, Anudokem J Jr, Rodriguez B, Kirk B, Bacevac S, Barongan T, Shao B, Stephens DC, Kabugi K, Koh HJ, Koh A, Evans CS, Taylor B, Reddy AK, Miller-Fleming T, Actkins KV, Zaganjor E, Daneshgar N, Murray SA, Mobley BC, Damo SM, Gaddy JA, Riggs B, Wanjalla C, Kirabo A, McReynolds M, Gomez JA, Phil…	Am J Physiol Heart Circ Physiol. 2023 Nov 1;325(5):H965-H982. doi: 10.1152/ajpheart.00202.2023. Epub 2023 Aug 25.	Vue Z	Am J Physiol Heart Circ Physiol	2023	2023-08-25	PMC10977873		10.1152/ajpheart.00202.2023
37607448	A general design of pyridinium-based fluorescent probes for enhancing two-photon microscopy	Chen R, Qiu K, Leong DCY, Kundu BK, Zhang C, Srivastava P, White KE, Li G, Han G, Guo Z, Elles CG, Diao J, Sun Y.	Biosens Bioelectron. 2023 Nov 1;239:115604. doi: 10.1016/j.bios.2023.115604. Epub 2023 Aug 18.	Chen R	Biosens Bioelectron	2023	2023-08-22	PMC10529004	NIHMS1927514	10.1016/j.bios.2023.115604
37392804	Evaluation of methemoglobin as an intravascular contrast agent: T1 relaxation time effect in a rabbit model	Kim SE, McNally JS, Alexander MD, Zabriskie MS, Parker DL, Day RW.	Magn Reson Imaging. 2023 Nov;103:1-7. doi: 10.1016/j.mri.2023.06.018. Epub 2023 Jun 29.	Kim SE	Magn Reson Imaging	2023	2023-07-01	PMC10530177	NIHMS1922632	10.1016/j.mri.2023.06.018
37391028	Uncovering CNS access of lipidated exendin-4 analogues by quantitative whole-brain 3D light sheet imaging	Skovbjerg G, Roostalu U, Salinas CG, Skytte JL, Perens J, Clemmensen C, Elster L, Frich CK, Hansen HH, Hecksher-Sørensen J.	Neuropharmacology. 2023 Nov 1;238:109637. doi: 10.1016/j.neuropharm.2023.109637. Epub 2023 Jun 28.	Skovbjerg G	Neuropharmacology	2023	2023-06-30			10.1016/j.neuropharm.2023.109637
37345727	Measuring cardiomyocyte cellular characteristics in cardiac hypertrophy using diffusion-weighted MRI	Farzi M, Coveney S, Afzali M, Zdora MC, Lygate CA, Rau C, Frangi AF, Dall'Armellina E, Teh I, Schneider JE.	Magn Reson Med. 2023 Nov;90(5):2144-2157. doi: 10.1002/mrm.29775. Epub 2023 Jun 22.	Farzi M	Magn Reson Med	2023	2023-06-22	PMC10962572		10.1002/mrm.29775
38020900	Kinetic modelling of sterol transport between plasma membrane and endo-lysosomes based on quantitative fluorescence and X-ray imaging data	Wüstner D, Dupont Juhl A, Egebjerg JM, Werner S, McNally J, Schneider G.	Front Cell Dev Biol. 2023 Oct 31;11:1144936. doi: 10.3389/fcell.2023.1144936. eCollection 2023.	Wüstner D	Front Cell Dev Biol	2023	2023-11-29	PMC10644255		10.3389/fcell.2023.1144936
37756164	Reciprocal transmission of activating and inhibitory signals and cell fate in regenerating T cells	Wang PH, Washburn RS, Mariuzza DL, Lin WW, Gill AL, Ahmed R, Reiner SL.	Cell Rep. 2023 Oct 31;42(10):113155. doi: 10.1016/j.celrep.2023.113155. Epub 2023 Sep 26.	Wang PH	Cell Rep	2023	2023-09-27	PMC10872930	NIHMS1941865	10.1016/j.celrep.2023.113155
37737610	Ultrastructure and 3D reconstruction of a diplonemid protist (Diplonemea) and its novel membranous organelle	Tashyreva D, Týč J, Horák A, Lukeš J.	mBio. 2023 Oct 31;14(5):e0192123. doi: 10.1128/mbio.01921-23. Epub 2023 Sep 22.	Tashyreva D	mBio	2023	2023-09-22	PMC10653844		10.1128/mbio.01921-23
37904254	Imaging glymphatic response to glioblastoma	Kaur J, Ding G, Zhang L, Lu Y, Luo H, Li L, Boyd E, Li Q, Wei M, Zhang Z, Chopp M, Jiang Q.	Cancer Imaging. 2023 Oct 30;23(1):107. doi: 10.1186/s40644-023-00628-w.	Kaur J	Cancer Imaging	2023	2023-10-31	PMC10614361		10.1186/s40644-023-00628-w
37958592	The Dual Luminescence Lifetime pH/Oxygen Sensor: Evaluation of Applicability for Intravital Analysis of 2D- and 3D-Cultivated Human Endometrial Mesenchymal Stromal Cells	Litvinov IK, Belyaeva TN, Salova AV, Aksenov ND, Chelushkin PS, Solomatina AI, Tunik SP, Kornilova ES.	Int J Mol Sci. 2023 Oct 26;24(21):15606. doi: 10.3390/ijms242115606.	Litvinov IK	Int J Mol Sci	2023	2023-11-14	PMC10650141		10.3390/ijms242115606
37751739	CartoCell, a high-content pipeline for 3D image analysis, unveils cell morphology patterns in epithelia	Andrés-San Román JA, Gordillo-Vázquez C, Franco-Barranco D, Morato L, Fernández-Espartero CH, Baonza G, Tagua A, Vicente-Munuera P, Palacios AM, Gavilán MP, Martín-Belmonte F, Annese V, Gómez-Gálvez P, Arganda-Carreras I, Escudero LM.	Cell Rep Methods. 2023 Oct 23;3(10):100597. doi: 10.1016/j.crmeth.2023.100597. Epub 2023 Sep 25.	Andrés-San Román JA	Cell Rep Methods	2023	2023-09-26	PMC10626192		10.1016/j.crmeth.2023.100597
37698920	Erythematous capillary-lymphatic malformations mimicking blood vascular anomalies	Hägerling R, Van Zanten M, Behncke RY, Ulferts S, Hansmeier NR, Märkl B, Witzel C, Ho B, Keeley V, Riches K, Mansour S, Gordon K, Ostergaard P, Mortimer PS.	JCI Insight. 2023 Oct 23;8(20):e172179. doi: 10.1172/jci.insight.172179.	Hägerling R	JCI Insight	2023	2023-09-12	PMC10619487		10.1172/jci.insight.172179
37929966	Visualization and Quantification of Endogenous Intra-Organelle Protein Interactions at ER-Mitochondria Contact Sites by Proximity Ligation Assays	Monteiro-Cardoso VF, Le Bars R, Giordano F.	J Vis Exp. 2023 Oct 20;(200). doi: 10.3791/64750.	Monteiro-Cardoso VF	J Vis Exp	2023	2023-11-06			10.3791/64750
37900106	Serial-section Electron Tomography and Quantitative Analysis of Microtubule Organization in 3D-reconstructed Mitotic Spindles	Kiewisz R, Baum D, Müller-Reichert T, Fabig G.	Bio Protoc. 2023 Oct 20;13(20):e4849. doi: 10.21769/BioProtoc.4849. eCollection 2023 Oct 20.	Kiewisz R	Bio Protoc	2023	2023-10-30	PMC10603263		10.21769/BioProtoc.4849
37674983	Parasympathetic and sympathetic axons are bundled in the cardiac ventricles and undergo physiological reinnervation during heart regeneration	Salamon RJ, Halbe P, Kasberg W, Bae J, Audhya A, Mahmoud AI.	iScience. 2023 Aug 25;26(10):107709. doi: 10.1016/j.isci.2023.107709. eCollection 2023 Oct 20.	Salamon RJ	iScience	2023	2023-09-07	PMC10477065		10.1016/j.isci.2023.107709
37650749	Nitrogen-functionalized graphene quantum dot incorporated GelMA microgels as fluorescent 3D-tissue Constructs	Taravatfard AZ, Ceballos-Gonzalez C, Siddique AB, Bolivar-Monsalve J, Madadelahi M, Trujillo-de Santiago G, Moisés Alvarez M, Pramanick AK, Martinez Guerra E, Kulinsky L, Madou MJ, Martinez SO, Ray M.	Nanoscale. 2023 Oct 20;15(40):16277-16286. doi: 10.1039/d3nr02612d.	Taravatfard AZ	Nanoscale	2023	2023-08-31			10.1039/d3nr02612d
37725982	Three-dimensional reconstructions of mechanosensory end organs suggest a unifying mechanism underlying dynamic, light touch	Handler A, Zhang Q, Pang S, Nguyen TM, Iskols M, Nolan-Tamariz M, Cattel S, Plumb R, Sanchez B, Ashjian K, Shotland A, Brown B, Kabeer M, Turecek J, DeLisle MM, Rankin G, Xiang W, Pavarino EC, Africawala N, Santiago C, Lee WA, Xu CS, Ginty DD.	Neuron. 2023 Oct 18;111(20):3211-3229.e9. doi: 10.1016/j.neuron.2023.08.023. Epub 2023 Sep 18.	Handler A	Neuron	2023	2023-09-19	PMC10773061	NIHMS1949993	10.1016/j.neuron.2023.08.023
37848910	α-Synuclein propagation leads to synaptic abnormalities in the cortex through microglial synapse phagocytosis	Pérez-Acuña D, Shin SJ, Rhee KH, Kim SJ, Lee SJ.	Mol Brain. 2023 Oct 17;16(1):72. doi: 10.1186/s13041-023-01059-1.	Pérez-Acuña D	Mol Brain	2023	2023-10-17	PMC10580656		10.1186/s13041-023-01059-1
37848705	Scanning single molecule localization microscopy (scanSMLM) for super-resolution volume imaging	Basumatary J, Baro N, Joshi P, Mondal PP.	Commun Biol. 2023 Oct 17;6(1):1050. doi: 10.1038/s42003-023-05364-2.	Basumatary J	Commun Biol	2023	2023-10-17	PMC10582190		10.1038/s42003-023-05364-2
37908731	Tat-NTS peptide protects neurons against cerebral ischemia-reperfusion injury via ANXA1 SUMOylation in microglia	Zhou H, Yan L, Huang H, Li X, Xia Q, Zheng L, Shao B, Gao Q, Sun N, Shi J.	Theranostics. 2023 Oct 16;13(15):5561-5583. doi: 10.7150/thno.85390. eCollection 2023.	Zhou H	Theranostics	2023	2023-11-01	PMC10614677		10.7150/thno.85390
37832143	Lymphedema-associated fibroblasts are a TGF-β1 activated myofibroblast subpopulation related to fibrosis and stage progression in patients and a murine microsurgical model	Will PA, Kilian K, Bieback K, Fricke F, Berner JE, Kneser U, Hirche C.	Plast Reconstr Surg. 2023 Oct 13. doi: 10.1097/PRS.0000000000011141. Online ahead of print.	Will PA	Plast Reconstr Surg	2023	2023-10-13			10.1097/PRS.0000000000011141
37824623	A cellular resolution atlas of Broca's area	Costantini I, Morgan L, Yang J, Balbastre Y, Varadarajan D, Pesce L, Scardigli M, Mazzamuto G, Gavryusev V, Castelli FM, Roffilli M, Silvestri L, Laffey J, Raia S, Varghese M, Wicinski B, Chang S, Chen IA, Wang H, Cordero D, Vera M, Nolan J, Nestor K, Mora J, Iglesias JE, Garcia Pallares E, Evancic K, Augustinack JC, Fogarty M, Dalca AV, Frosch MP, Magnain C, Frost R, van der Kouwe A, Chen SC, Bo…	Sci Adv. 2023 Oct 13;9(41):eadg3844. doi: 10.1126/sciadv.adg3844. Epub 2023 Oct 12.	Costantini I	Sci Adv	2023	2023-10-12	PMC10569704		10.1126/sciadv.adg3844
37824619	Whole human-brain mapping of single cortical neurons for profiling morphological diversity and stereotypy	Han X, Guo S, Ji N, Li T, Liu J, Ye X, Wang Y, Yun Z, Xiong F, Rong J, Liu D, Ma H, Wang Y, Huang Y, Zhang P, Wu W, Ding L, Hawrylycz M, Lein E, Ascoli GA, Xie W, Liu L, Zhang L, Peng H.	Sci Adv. 2023 Oct 13;9(41):eadf3771. doi: 10.1126/sciadv.adf3771. Epub 2023 Oct 12.	Han X	Sci Adv	2023	2023-10-12	PMC10569712		10.1126/sciadv.adf3771
37782796	Dual-pocket inhibition of Na(v) channels by the antiepileptic drug lamotrigine	Huang J, Fan X, Jin X, Teng L, Yan N.	Proc Natl Acad Sci U S A. 2023 Oct 10;120(41):e2309773120. doi: 10.1073/pnas.2309773120. Epub 2023 Oct 2.	Huang J	Proc Natl Acad Sci U S A	2023	2023-10-02	PMC10576118		10.1073/pnas.2309773120
37729911	Cell surface plasticity in response to shape change in the whole organism	Hall TE, Ariotti N, Lo HP, Rae J, Ferguson C, Martel N, Lim YW, Giacomotto J, Parton RG.	Curr Biol. 2023 Oct 9;33(19):4276-4284.e4. doi: 10.1016/j.cub.2023.08.068. Epub 2023 Sep 19.	Hall TE	Curr Biol	2023	2023-09-20			10.1016/j.cub.2023.08.068
38052574	A phase-field model for non-small cell lung cancer under the effects of immunotherapy	Wagner A, Schlicke P, Fritz M, Kuttler C, Oden JT, Schumann C, Wohlmuth B.	Math Biosci Eng. 2023 Oct 7;20(10):18670-18694. doi: 10.3934/mbe.2023828.	Wagner A	Math Biosci Eng	2023	2023-12-05			10.3934/mbe.2023828
37854575	Super-Resolution-Chip: an in-vitro platform that enables super-resolution microscopy of co-cultures and 3D systems	Sade O, Boneberg R, Weiss Y, Beldjilali-Labro M, Leichtmann-Bardoogo Y, Talpir I, Gottfried I, Ashery U, Rauti R, Maoz BM.	Biomed Opt Express. 2023 Sep 15;14(10):5223-5237. doi: 10.1364/BOE.498038. eCollection 2023 Oct 1.	Sade O	Biomed Opt Express	2023	2023-10-19	PMC10581794		10.1364/BOE.498038
37854559	Volumetric segmentation of biological cells and subcellular structures for optical diffraction tomography images	Mazur M, Krauze W.	Biomed Opt Express. 2023 Sep 5;14(10):5022-5035. doi: 10.1364/BOE.498275. eCollection 2023 Oct 1.	Mazur M	Biomed Opt Express	2023	2023-10-19	PMC10581803		10.1364/BOE.498275
37770711	D-LMBmap: a fully automated deep-learning pipeline for whole-brain profiling of neural circuitry	Li Z, Shang Z, Liu J, Zhen H, Zhu E, Zhong S, Sturgess RN, Zhou Y, Hu X, Zhao X, Wu Y, Li P, Lin R, Ren J.	Nat Methods. 2023 Oct;20(10):1593-1604. doi: 10.1038/s41592-023-01998-6. Epub 2023 Sep 28.	Li Z	Nat Methods	2023	2023-09-28	PMC10555838		10.1038/s41592-023-01998-6
37749240	Plantorganelle Hunter is an effective deep-learning-based method for plant organelle phenotyping in electron microscopy	Feng X, Yu Z, Fang H, Jiang H, Yang G, Chen L, Zhou X, Hu B, Qin C, Hu G, Xing G, Zhao B, Shi Y, Guo J, Liu F, Han B, Zechmann B, He Y, Liu F.	Nat Plants. 2023 Oct;9(10):1760-1775. doi: 10.1038/s41477-023-01527-5. Epub 2023 Sep 25.	Feng X	Nat Plants	2023	2023-09-25			10.1038/s41477-023-01527-5
37698068	Handheld cross-polarised microscope for imaging individual pigmented cells in human skin in vivo	Romero R, Zhao J, Stratton D, Marcelino K, Sugimura M, Nichols A, Gonzalez S, Jain M, Curiel-Lewandrowski C, Kang D.	J Microsc. 2023 Oct;292(1):47-55. doi: 10.1111/jmi.13225. Epub 2023 Sep 17.	Romero R	J Microsc	2023	2023-09-12			10.1111/jmi.13225
37610452	Sulfadiazine analogs: anti-Toxoplasma in vitro study of sulfonamide triazoles	Arafa FM, Osman DH, Tolba MM, Rezki N, Aouad MR, Hagar M, Osman M, Said H.	Parasitol Res. 2023 Oct;122(10):2353-2365. doi: 10.1007/s00436-023-07936-x. Epub 2023 Aug 23.	Arafa FM	Parasitol Res	2023	2023-08-23	PMC10495491		10.1007/s00436-023-07936-x
37598787	Application of microphysiologic system to assess neutrophil extracellular trap in xenotransplantation	Yadav SK, Park S, Lee YM, Hurh S, Kim D, Min S, Kim S, Yan JJ, Kang BC, Kim S, Yang J, Jeong JC.	J Immunol Methods. 2023 Oct;521:113537. doi: 10.1016/j.jim.2023.113537. Epub 2023 Aug 19.	Yadav SK	J Immunol Methods	2023	2023-08-20			10.1016/j.jim.2023.113537
37586175	Substrate microtopographies induce cellular alignment and affect nuclear force transduction	Belay B, Mäntylä E, Maibohm C, Silvestre OF, Hyttinen J, Nieder JB, Ihalainen TO.	J Mech Behav Biomed Mater. 2023 Oct;146:106069. doi: 10.1016/j.jmbbm.2023.106069. Epub 2023 Aug 9.	Belay B	J Mech Behav Biomed Mater	2023	2023-08-16			10.1016/j.jmbbm.2023.106069
37500771	Precise electrokinetic position and three-dimensional orientation control of a nanowire bioprobe in solution	Li H, Teal D, Liang Z, Kwon H, Huo D, Jin A, Fischer P, Fan DE.	Nat Nanotechnol. 2023 Oct;18(10):1213-1221. doi: 10.1038/s41565-023-01439-7. Epub 2023 Jul 27.	Li H	Nat Nanotechnol	2023	2023-07-27			10.1038/s41565-023-01439-7
37493665	Application of an artificial intelligence-based tool in [(18)F]FDG PET/CT for the assessment of bone marrow involvement in multiple myeloma	Sachpekidis C, Enqvist O, Ulén J, Kopp-Schneider A, Pan L, Jauch A, Hajiyianni M, John L, Weinhold N, Sauer S, Goldschmidt H, Edenbrandt L, Dimitrakopoulou-Strauss A.	Eur J Nucl Med Mol Imaging. 2023 Oct;50(12):3697-3708. doi: 10.1007/s00259-023-06339-5. Epub 2023 Jul 26.	Sachpekidis C	Eur J Nucl Med Mol Imaging	2023	2023-07-26	PMC10547616		10.1007/s00259-023-06339-5
37487640	Dispersal of PRC1 condensates disrupts polycomb chromatin domains and loops	Williamson I, Boyle S, Grimes GR, Friman ET, Bickmore WA.	Life Sci Alliance. 2023 Jul 24;6(10):e202302101. doi: 10.26508/lsa.202302101. Print 2023 Oct.	Williamson I	Life Sci Alliance	2023	2023-07-24	PMC10366532		10.26508/lsa.202302101
37459686	Dual-layer 3D DNA nanostructure: The next generation of ultrafast DNA nanomachine for microRNA sensing and intracellular imaging	Meng R, Zhang X, Liu J, Zhou Y, Zhang P, Chai Y, Yuan R.	Biosens Bioelectron. 2023 Oct 1;237:115517. doi: 10.1016/j.bios.2023.115517. Epub 2023 Jul 4.	Meng R	Biosens Bioelectron	2023	2023-07-17			10.1016/j.bios.2023.115517
37229536	A Laser-Driven Microrobot for Thermal Stimulation of Single Cells	Harder P, İyisan N, Wang C, Kohler F, Neb I, Lahm H, Dreßen M, Krane M, Dietz H, Özkale B.	Adv Healthc Mater. 2023 Oct;12(26):e2300904. doi: 10.1002/adhm.202300904. Epub 2023 Jun 6.	Harder P	Adv Healthc Mater	2023	2023-05-25			10.1002/adhm.202300904
37140138	A Comprehensive Approach to Sample Preparation for Electron Microscopy and the Assessment of Mitochondrial Morphology in Tissue and Cultured Cells	Hinton A Jr, Katti P, Christensen TA, Mungai M, Shao J, Zhang L, Trushin S, Alghanem A, Jaspersen A, Geroux RE, Neikirk K, Biete M, Lopez EG, Shao B, Vue Z, Vang L, Beasley HK, Marshall AG, Stephens D, Damo S, Ponce J, Bleck CKE, Hicsasmaz I, Murray SA, Edmonds RAC, Dajles A, Koo YD, Bacevac S, Salisbury JL, Pereira RO, Glancy B, Trushina E, Abel ED.	Adv Biol (Weinh). 2023 Oct;7(10):e2200202. doi: 10.1002/adbi.202200202. Epub 2023 May 4.	Hinton A Jr	Adv Biol (Weinh)	2023	2023-05-04	PMC10615857	NIHMS1917700	10.1002/adbi.202200202
37891896	αB-Crystallin Peptide Fused with Elastin-like Polypeptide: Intracellular Activity in Retinal Pigment Epithelial Cells Challenged with Oxidative Stress	Attia SA, Truong AT, Phan A, Lee SJ, Abanmai M, Markanovic M, Avila H, Luo H, Ali A, Sreekumar PG, Kannan R, MacKay JA.	Antioxidants (Basel). 2023 Sep 30;12(10):1817. doi: 10.3390/antiox12101817.	Attia SA	Antioxidants (Basel)	2023	2023-10-28	PMC10604459		10.3390/antiox12101817
37808751	Whole-cell multi-target single-molecule super-resolution imaging in 3D with microfluidics and a single-objective tilted light sheet	Saliba N, Gagliano G, Gustavsson AK.	bioRxiv [Preprint]. 2023 Sep 29:2023.09.27.559876. doi: 10.1101/2023.09.27.559876.	Saliba N	bioRxiv	2023	2023-10-09	PMC10557638		10.1101/2023.09.27.559876
37770552	Dynamic full-field optical coherence tomography module adapted to commercial microscopes allows longitudinal in vitro cell culture study	Monfort T, Azzollini S, Brogard J, Clémençon M, Slembrouck-Brec A, Forster V, Picaud S, Goureau O, Reichman S, Thouvenin O, Grieve K.	Commun Biol. 2023 Sep 28;6(1):992. doi: 10.1038/s42003-023-05378-w.	Monfort T	Commun Biol	2023	2023-09-28	PMC10539404		10.1038/s42003-023-05378-w
37841684	A rapid workflow for neuron counting in combined light sheet microscopy and magnetic resonance histology	Tian Y, Johnson GA, Williams RW, White LE.	Front Neurosci. 2023 Sep 27;17:1223226. doi: 10.3389/fnins.2023.1223226. eCollection 2023.	Tian Y	Front Neurosci	2023	2023-10-16	PMC10569694		10.3389/fnins.2023.1223226
37908732	In vivo nanoparticle-based T cell imaging can predict therapy response towards adoptive T cell therapy in experimental glioma	Hunger J, Schregel K, Boztepe B, Agardy DA, Turco V, Karimian-Jazi K, Weidenfeld I, Streibel Y, Fischer M, Sturm V, Santarella-Mellwig R, Kilian M, Jähne K, Sahm K, Wick W, Bunse L, Heiland S, Bunse T, Bendszus M, Platten M, Breckwoldt MO.	Theranostics. 2023 Sep 25;13(15):5170-5182. doi: 10.7150/thno.87248. eCollection 2023.	Hunger J	Theranostics	2023	2023-11-01	PMC10614679		10.7150/thno.87248
37751692	Three-dimensional multi-color optical nanoscopy at sub-10-nm resolution based on small-molecule organic probes	Han Y, Tu S, Gong W, Tao W, Tang M, Wei Y, Kuang C, Liu X, Zhang YH, Hao X.	Cell Rep Methods. 2023 Sep 25;3(9):100556. doi: 10.1016/j.crmeth.2023.100556. Epub 2023 Aug 14.	Han Y	Cell Rep Methods	2023	2023-09-26	PMC10545905		10.1016/j.crmeth.2023.100556
37751690	Tailoring confocal microscopy for real-time analysis of photosynthesis at single-cell resolution	Storti M, Hsine H, Uwizeye C, Bastien O, Yee DP, Chevalier F, Decelle J, Giustini C, Béal D, Curien G, Finazzi G, Tolleter D.	Cell Rep Methods. 2023 Sep 25;3(9):100568. doi: 10.1016/j.crmeth.2023.100568. Epub 2023 Aug 28.	Storti M	Cell Rep Methods	2023	2023-09-26	PMC10545909		10.1016/j.crmeth.2023.100568
37604686	Cryo-electron microscopy structure and translocation mechanism of the crenarchaeal ribosome	Wang YH, Dai H, Zhang L, Wu Y, Wang J, Wang C, Xu CH, Hou H, Yang B, Zhu Y, Zhang X, Zhou J.	Nucleic Acids Res. 2023 Sep 22;51(17):8909-8924. doi: 10.1093/nar/gkad661.	Wang YH	Nucleic Acids Res	2023	2023-08-21	PMC10516650		10.1093/nar/gkad661
37651235	Mouse intraductal modeling of primary ductal carcinoma in situ	Hutten SJ, Behbod F, Scheele CLGJ, Jonkers J.	STAR Protoc. 2023 Sep 15;4(3):102526. doi: 10.1016/j.xpro.2023.102526. Epub 2023 Aug 30.	Hutten SJ	STAR Protoc	2023	2023-08-31	PMC10480770		10.1016/j.xpro.2023.102526
37623821	insideOutside: an accessible algorithm for classifying interior and exterior points, with applications in embryology	Strawbridge SE, Kurowski A, Corujo-Simon E, Fletcher AN, Nichols J, Fletcher AG.	Biol Open. 2023 Sep 15;12(9):bio060055. doi: 10.1242/bio.060055. Epub 2023 Aug 23.	Strawbridge SE	Biol Open	2023	2023-08-25	PMC10461464		10.1242/bio.060055
37481726	Protocol for live imaging of intracellular nanoscale structures using atomic force microscopy with nanoneedle probes	Ichikawa T, Alam MS, Penedo M, Matsumoto K, Fujita S, Miyazawa K, Furusho H, Miyata K, Nakamura C, Fukuma T.	STAR Protoc. 2023 Sep 15;4(3):102468. doi: 10.1016/j.xpro.2023.102468. Epub 2023 Jul 22.	Ichikawa T	STAR Protoc	2023	2023-07-23	PMC10374873		10.1016/j.xpro.2023.102468
37479155	Multimodal and multiscale characterization reveals how tendon structure and mechanical response are altered by reduced loading	Pierantoni M, Silva Barreto I, Hammerman M, Novak V, Diaz A, Engqvist J, Eliasson P, Isaksson H.	Acta Biomater. 2023 Sep 15;168:264-276. doi: 10.1016/j.actbio.2023.07.021. Epub 2023 Jul 20.	Pierantoni M	Acta Biomater	2023	2023-07-21			10.1016/j.actbio.2023.07.021
37314919	Protocol for imaging nuclear pore complexes on isolated nuclei of zebrafish early embryos by field emission scanning electron microscopy	Shen W, Meng A.	STAR Protoc. 2023 Sep 15;4(3):102341. doi: 10.1016/j.xpro.2023.102341. Epub 2023 Jun 13.	Shen W	STAR Protoc	2023	2023-06-14	PMC10277586		10.1016/j.xpro.2023.102341
37704683	Ultrastructural features mirror metabolic derangement in human endothelial cells exposed to high glucose	Scrimieri R, Locatelli L, Cazzaniga A, Cazzola R, Malucelli E, Sorrentino A, Iotti S, Maier JA.	Sci Rep. 2023 Sep 13;13(1):15133. doi: 10.1038/s41598-023-42333-5.	Scrimieri R	Sci Rep	2023	2023-09-13	PMC10499809		10.1038/s41598-023-42333-5
37523497	Influence of Chemical and Genetic Manipulations on Cellular Organelles Quantified by Label-Free Optical Diffraction Tomography	Cho MJ, Kim CE, Shin YH, Kim JK, Pack CG.	Anal Chem. 2023 Sep 12;95(36):13478-13487. doi: 10.1021/acs.analchem.3c01349. Epub 2023 Jul 31.	Cho MJ	Anal Chem	2023	2023-07-31			10.1021/acs.analchem.3c01349
37762204	Cerebral Organoid Arrays for Batch Phenotypic Analysis in Sections and Three Dimensions	Chen J, Ma H, Deng Z, Luo Q, Gong H, Long B, Li X.	Int J Mol Sci. 2023 Sep 9;24(18):13903. doi: 10.3390/ijms241813903.	Chen J	Int J Mol Sci	2023	2023-09-28	PMC10530571		10.3390/ijms241813903
37759620	Characterization of the Intracellular Acidity Regulation of Brain Tumor Cells and Consequences for Therapeutic Optimization of Temozolomide	Tafech A, Jacquet P, Beaujean C, Fertin A, Usson Y, Stéphanou A.	Biology (Basel). 2023 Sep 8;12(9):1221. doi: 10.3390/biology12091221.	Tafech A	Biology (Basel)	2023	2023-09-28	PMC10525637		10.3390/biology12091221
37681937	Slow Interstitial Fluid Flow Activates TGF-β Signaling and Drives Fibrotic Responses in Human Tenon Fibroblasts	Wiedenmann CJ, Gottwald C, Zeqiri K, Frömmichen J, Bungert E, Gläser M, Ströble J, Lohmüller R, Reinhard T, Lübke J, Schlunck G.	Cells. 2023 Sep 4;12(17):2205. doi: 10.3390/cells12172205.	Wiedenmann CJ	Cells	2023	2023-09-08	PMC10486805		10.3390/cells12172205
37885921	Neodymium acetate as a contrast agent for X-ray phase-contrast tomography	Reichmann J, Ruhwedel T, Möbius W, Salditt T.	J Med Imaging (Bellingham). 2023 Sep;10(5):056001. doi: 10.1117/1.JMI.10.5.056001. Epub 2023 Oct 25.	Reichmann J	J Med Imaging (Bellingham)	2023	2023-10-27	PMC10599332		10.1117/1.JMI.10.5.056001
37791265	Hybrid machine-learning framework for volumetric segmentation and quantification of vacuoles in individual yeast cells using holotomography	Lee M, Kunzi M, Neurohr G, Lee SS, Park Y.	Biomed Opt Express. 2023 Aug 10;14(9):4567-4578. doi: 10.1364/BOE.498475. eCollection 2023 Sep 1.	Lee M	Biomed Opt Express	2023	2023-10-04	PMC10545186		10.1364/BOE.498475
37720189	Integration of cellular-resolution optical coherence tomography and Raman spectroscopy for discrimination of skin cancer cells with machine learning	You C, Yi JY, Hsu TW, Huang SL.	J Biomed Opt. 2023 Sep;28(9):096005. doi: 10.1117/1.JBO.28.9.096005. Epub 2023 Sep 14.	You C	J Biomed Opt	2023	2023-09-18	PMC10500347		10.1117/1.JBO.28.9.096005
37692563	Analysis of structural effects of sickle cell disease on brain vasculature of mice using three-dimensional quantitative phase imaging	Filan C, Song H, Platt MO, Robles FE.	J Biomed Opt. 2023 Sep;28(9):096501. doi: 10.1117/1.JBO.28.9.096501. Epub 2023 Sep 9.	Filan C	J Biomed Opt	2023	2023-09-11	PMC10491933		10.1117/1.JBO.28.9.096501
37666087	Multiscale head anatomy of Megaphragma (Hymenoptera: Trichogrammatidae)	Desyatirkina IA, Makarova AA, Pang S, Xu CS, Hess H, Polilov AA.	Arthropod Struct Dev. 2023 Sep;76:101299. doi: 10.1016/j.asd.2023.101299. Epub 2023 Sep 2.	Desyatirkina IA	Arthropod Struct Dev	2023	2023-09-04			10.1016/j.asd.2023.101299
37451560	A 3D-printed flow-cell for on-grid purification of electron microscopy samples directly from lysate	Ramlaul K, Feng Z, Canavan C, de Martín Garrido N, Carreño D, Crone M, Jensen KE, Li B, Barnett H, Riglar DT, Freemont PS, Miller D, Aylett CHS.	J Struct Biol. 2023 Sep;215(3):107999. doi: 10.1016/j.jsb.2023.107999. Epub 2023 Jul 13.	Ramlaul K	J Struct Biol	2023	2023-07-14			10.1016/j.jsb.2023.107999
37433616	Dehydration as alternative sample preparation for soft X-ray tomography	Chatzimpinou A, Funaya C, Rogers D, O'Connor S, Kapishnikov S, Sheridan P, Fahy K, Weinhardt V.	J Microsc. 2023 Sep;291(3):248-255. doi: 10.1111/jmi.13214. Epub 2023 Jul 18.	Chatzimpinou A	J Microsc	2023	2023-07-11			10.1111/jmi.13214
37268154	Correlating cryo-super resolution radial fluctuations and dual-axis cryo-scanning transmission electron tomography to bridge the light-electron resolution gap	Kirchweger P, Mullick D, Swain PP, Wolf SG, Elbaum M.	J Struct Biol. 2023 Sep;215(3):107982. doi: 10.1016/j.jsb.2023.107982. Epub 2023 Jun 1.	Kirchweger P	J Struct Biol	2023	2023-06-02			10.1016/j.jsb.2023.107982
36702897	Three-dimensional structured illumination microscopy with enhanced axial resolution	Li X, Wu Y, Su Y, Rey-Suarez I, Matthaeus C, Updegrove TB, Wei Z, Zhang L, Sasaki H, Li Y, Guo M, Giannini JP, Vishwasrao HD, Chen J, Lee SJ, Shao L, Liu H, Ramamurthi KS, Taraska JW, Upadhyaya A, La Riviere P, Shroff H.	Nat Biotechnol. 2023 Sep;41(9):1307-1319. doi: 10.1038/s41587-022-01651-1. Epub 2023 Jan 26.	Li X	Nat Biotechnol	2023	2023-01-26	PMC10497409		10.1038/s41587-022-01651-1
36587372	Collective directional migration drives the formation of heteroclonal cancer cell clusters	Palmiero M, Cantarosso I, di Blasio L, Monica V, Peracino B, Primo L, Puliafito A.	Mol Oncol. 2023 Sep;17(9):1699-1725. doi: 10.1002/1878-0261.13369. Epub 2023 Jan 28.	Palmiero M	Mol Oncol	2023	2023-01-01	PMC10483614		10.1002/1878-0261.13369
37651352	An interactive deep learning-based approach reveals mitochondrial cristae topologies	Suga S, Nakamura K, Nakanishi Y, Humbel BM, Kawai H, Hirabayashi Y.	PLoS Biol. 2023 Aug 31;21(8):e3002246. doi: 10.1371/journal.pbio.3002246. eCollection 2023 Aug.	Suga S	PLoS Biol	2023	2023-08-31	PMC10470929		10.1371/journal.pbio.3002246
37195145	Arabidopsis AUTOPHAGY-RELATED2 is essential for ATG18a and ATG9 trafficking during autophagosome closure	Luo M, Law KC, He Y, Chung KK, Po MK, Feng L, Chung KP, Gao C, Zhuang X, Jiang L.	Plant Physiol. 2023 Aug 31;193(1):304-321. doi: 10.1093/plphys/kiad287.	Luo M	Plant Physiol	2023	2023-05-17			10.1093/plphys/kiad287
37686180	Extensive Angular Sampling Enables the Sensitive Localization of Macromolecules in Electron Tomograms	Chaillet ML, van der Schot G, Gubins I, Roet S, Veltkamp RC, Förster F.	Int J Mol Sci. 2023 Aug 29;24(17):13375. doi: 10.3390/ijms241713375.	Chaillet ML	Int J Mol Sci	2023	2023-09-09	PMC10487639		10.3390/ijms241713375
37640721	Deep self-learning enables fast, high-fidelity isotropic resolution restoration for volumetric fluorescence microscopy	Ning K, Lu B, Wang X, Zhang X, Nie S, Jiang T, Li A, Fan G, Wang X, Luo Q, Gong H, Yuan J.	Light Sci Appl. 2023 Aug 28;12(1):204. doi: 10.1038/s41377-023-01230-2.	Ning K	Light Sci Appl	2023	2023-08-28	PMC10462670		10.1038/s41377-023-01230-2
37666768	[Physicochemical properties of a novel chiral self-assembling peptide R-LIFE-1 and its controlled release to exosomes]	Luo X, Su D, Lu N, Wan Y, Liu G, Luo Z.	Sheng Wu Yi Xue Gong Cheng Xue Za Zhi. 2023 Aug 25;40(4):770-777. doi: 10.7507/1001-5515.202207056.	Luo X	Sheng Wu Yi Xue Gong Cheng Xue Za Zhi	2023	2023-09-04	PMC10477380		10.7507/1001-5515.202207056
37358287	The enigmatic nucleus of the marine dinoflagellate Prorocentrum cordatum	Kalvelage J, Wöhlbrand L, Schoon RA, Zink FM, Correll C, Senkler J, Eubel H, Hoppenrath M, Rhiel E, Braun HP, Winklhofer M, Klingl A, Rabus R.	mSphere. 2023 Aug 24;8(4):e0003823. doi: 10.1128/msphere.00038-23. Epub 2023 Jun 26.	Kalvelage J	mSphere	2023	2023-06-26	PMC10449503		10.1128/msphere.00038-23
37626916	Simulated Microgravity Exposure Induces Antioxidant Barrier Deregulation and Mitochondria Enlargement in TCam-2 Cell Spheroids	Berardini M, Gesualdi L, Morabito C, Ferranti F, Reale A, Zampieri M, Karpach K, Tinari A, Bertuccini L, Guarnieri S, Catizone A, Mariggiò MA, Ricci G.	Cells. 2023 Aug 19;12(16):2106. doi: 10.3390/cells12162106.	Berardini M	Cells	2023	2023-08-26	PMC10453291		10.3390/cells12162106
37662980	Cryptosporidium parvum-induced neutrophil extracellular traps in neonatal calves is a stage-independent process	Grabbe M, Conejeros I, Velásquez ZD, Hasheminasab SS, Kamena F, Wehrend A, Gärtner U, Taubert A, Hermosilla CR.	Front Vet Sci. 2023 Aug 17;10:1256726. doi: 10.3389/fvets.2023.1256726. eCollection 2023.	Grabbe M	Front Vet Sci	2023	2023-09-04	PMC10470472		10.3389/fvets.2023.1256726
37587475	Stargardt disease-associated in-frame ABCA4 exon 17 skipping results in significant ABCA4 function	Kaltak M, Blanco-Garavito R, Molday LL, Dhaenens CM, Souied EE, Platenburg G, Swildens J, Molday RS, Cremers FPM.	J Transl Med. 2023 Aug 16;21(1):546. doi: 10.1186/s12967-023-04406-x.	Kaltak M	J Transl Med	2023	2023-08-16	PMC10428568		10.1186/s12967-023-04406-x
37369583	Transsynaptic Assemblies Link Domains of Presynaptic and Postsynaptic Intracellular Structures across the Synaptic Cleft	Cole AA, Reese TS.	J Neurosci. 2023 Aug 16;43(33):5883-5892. doi: 10.1523/JNEUROSCI.2195-22.2023. Epub 2023 Jun 27.	Cole AA	J Neurosci	2023	2023-06-27	PMC10436760		10.1523/JNEUROSCI.2195-22.2023
37245582	The ultrastructural function of MLN64 in the late endosome-mitochondria membrane contact sites in placental cells	Nara A, Inoue A, Aoyama Y, Yazawa T.	Exp Cell Res. 2023 Aug 15;429(2):113668. doi: 10.1016/j.yexcr.2023.113668. Epub 2023 May 26.	Nara A	Exp Cell Res	2023	2023-05-28			10.1016/j.yexcr.2023.113668
37245364	Three-dimensional label-free visualization of the interactions of PM2.5 with macrophages and epithelial cells using optical diffraction tomography	Lee WS, Kang I, Yoon SJ, Kim H, Sim Y, Park Y, Park J, Jeong J.	J Hazard Mater. 2023 Aug 15;456:131678. doi: 10.1016/j.jhazmat.2023.131678. Epub 2023 May 23.	Lee WS	J Hazard Mater	2023	2023-05-28			10.1016/j.jhazmat.2023.131678
37580840	Interpretability of radiomics models is improved when using feature group selection strategies for predicting molecular and clinical targets in clear-cell renal cell carcinoma: insights from the TRACERx Renal study	Orton MR, Hann E, Doran SJ, Shepherd STC, Ap Dafydd D, Spencer CE, López JI, Albarrán-Artahona V, Comito F, Warren H, Shur J, Messiou C, Larkin J, Turajlic S; TRACERx Renal Consortium; Koh DM.	Cancer Imaging. 2023 Aug 14;23(1):76. doi: 10.1186/s40644-023-00594-3.	Orton MR	Cancer Imaging	2023	2023-08-14	PMC10424427		10.1186/s40644-023-00594-3
37528336	Fabrication of 3D Printed Hollow Microneedles by Digital Light Processing for the Buccal Delivery of Actives	Monou PK, Andriotis EG, Tsongas K, Tzimtzimis EK, Katsamenis OL, Tzetzis D, Anastasiadou P, Ritzoulis C, Vizirianakis IS, Andreadis D, Fatouros DG.	ACS Biomater Sci Eng. 2023 Aug 14;9(8):5072-5083. doi: 10.1021/acsbiomaterials.3c00116. Epub 2023 Aug 1.	Monou PK	ACS Biomater Sci Eng	2023	2023-08-01			10.1021/acsbiomaterials.3c00116
37563225	Sarcomeric network analysis of ex vivo cultivated human atrial appendage tissue using super-resolution microscopy	Chabanovska O, Lemcke H, Lang H, Vollmar B, Dohmen PM, David R, Etz C, Neßelmann C.	Sci Rep. 2023 Aug 10;13(1):13041. doi: 10.1038/s41598-023-39962-1.	Chabanovska O	Sci Rep	2023	2023-08-10	PMC10415305		10.1038/s41598-023-39962-1
37609312	Projective oblique plane structured illumination microscopy	Chang BJ, Shepherd D, Fiolka R.	bioRxiv [Preprint]. 2023 Aug 9:2023.08.08.552447. doi: 10.1101/2023.08.08.552447.	Chang BJ	bioRxiv	2023	2023-08-23	PMC10441343		10.1101/2023.08.08.552447
37491314	Brain-Wide Projections and Differential Encoding of Prefrontal Neuronal Classes Underlying Learned and Innate Threat Avoidance	Gongwer MW, Klune CB, Couto J, Jin B, Enos AS, Chen R, Friedmann D, DeNardo LA.	J Neurosci. 2023 Aug 9;43(32):5810-5830. doi: 10.1523/JNEUROSCI.0697-23.2023. Epub 2023 Jul 25.	Gongwer MW	J Neurosci	2023	2023-07-25	PMC10423051		10.1523/JNEUROSCI.0697-23.2023
37506347	Three-Dimensional CHA-HCR System Using DNA Nanospheres for Sensitive and Rapid Imaging of miRNA in Live Cells and Tissues	Mo L, Liang D, Qin R, Mo M, Yang C, Lin W.	Anal Chem. 2023 Aug 8;95(31):11777-11784. doi: 10.1021/acs.analchem.3c02014. Epub 2023 Jul 28.	Mo L	Anal Chem	2023	2023-07-28			10.1021/acs.analchem.3c02014
37533006	Cooperative cell-cell actin network remodeling to perform Gap junction endocytosis	Segretain D, Di Marco M, Dufeu C, Carette D, Trubuil A, Pointis G.	Basic Clin Androl. 2023 Aug 3;33(1):20. doi: 10.1186/s12610-023-00194-y.	Segretain D	Basic Clin Androl	2023	2023-08-02	PMC10399049		10.1186/s12610-023-00194-y
37600951	Assessment of Toxoplasma gondii lytic cycle and the impact of a gene deletion using 3D label-free optical diffraction holotomography	Koutsogiannis Z, Mina JGM, Suman R, Denny PW.	Front Cell Infect Microbiol. 2023 Aug 2;13:1237594. doi: 10.3389/fcimb.2023.1237594. eCollection 2023.	Koutsogiannis Z	Front Cell Infect Microbiol	2023	2023-08-21	PMC10433743		10.3389/fcimb.2023.1237594
37577507	Molecular profiling of sponge deflation reveals an ancient relaxant-inflammatory response	Ruperti F, Becher I, Stokkermans A, Wang L, Marschlich N, Potel C, Maus E, Stein F, Drotleff B, Schippers K, Nickel M, Prevedel R, Musser JM, Savitski MM, Arendt D.	bioRxiv [Preprint]. 2023 Aug 2:2023.08.02.551666. doi: 10.1101/2023.08.02.551666.	Ruperti F	bioRxiv	2023	2023-08-14	PMC10418225		10.1101/2023.08.02.551666
37531437	Cross-scale tracing of nanoparticles and tumors at the single-cell level using the whole-lung atlas	Cao Z, Zhao Y, Sun H, Sun X, Zhang Y, Zhang S, Wang C, Xiong T, Naeem A, Zhang J, Yin X.	Sci Adv. 2023 Aug 2;9(31):eadh7779. doi: 10.1126/sciadv.adh7779. Epub 2023 Aug 2.	Cao Z	Sci Adv	2023	2023-08-02	PMC10396308		10.1126/sciadv.adh7779
37799690	Volumetric live-cell autofluorescence imaging using Fourier light-field microscopy	Ling Z, Han K, Liu W, Hua X, Jia S.	Biomed Opt Express. 2023 Jul 25;14(8):4237-4245. doi: 10.1364/BOE.495506. eCollection 2023 Aug 1.	Ling Z	Biomed Opt Express	2023	2023-10-06	PMC10549745		10.1364/BOE.495506
37564163	Three-dimensional angular scattering simulations inform analysis of scattering from single cells	Dunn KJ, Berger AJ.	J Biomed Opt. 2023 Aug;28(8):086501. doi: 10.1117/1.JBO.28.8.086501. Epub 2023 Aug 9.	Dunn KJ	J Biomed Opt	2023	2023-08-11	PMC10411915		10.1117/1.JBO.28.8.086501
37524249	Combining voltage-sensitive dye, carbon fiber array, and extracellular nerve electrodes using a 3-D printed recording chamber and manipulators	Neveu CL, Huan Y, Momohara Y, Patel PR, Chiel HJ, Chestek CA, Byrne JH.	J Neurosci Methods. 2023 Aug 1;396:109935. doi: 10.1016/j.jneumeth.2023.109935. Epub 2023 Jul 29.	Neveu CL	J Neurosci Methods	2023	2023-07-31			10.1016/j.jneumeth.2023.109935
37474809	Open-3DSIM: an open-source three-dimensional structured illumination microscopy reconstruction platform	Cao R, Li Y, Chen X, Ge X, Li M, Guan M, Hou Y, Fu Y, Xu X, Leterrier C, Jiang S, Gao B, Xi P.	Nat Methods. 2023 Aug;20(8):1183-1186. doi: 10.1038/s41592-023-01958-0. Epub 2023 Jul 20.	Cao R	Nat Methods	2023	2023-07-20	PMC10406603		10.1038/s41592-023-01958-0
37455654	Targeted volume correlative light and electron microscopy of an environmental marine microorganism	Mocaer K, Mizzon G, Gunkel M, Halavatyi A, Steyer A, Oorschot V, Schorb M, Le Kieffre C, Yee DP, Chevalier F, Gallet B, Decelle J, Schwab Y, Ronchi P.	J Cell Sci. 2023 Aug 1;136(15):jcs261355. doi: 10.1242/jcs.261355. Epub 2023 Aug 9.	Mocaer K	J Cell Sci	2023	2023-07-17	PMC10445747		10.1242/jcs.261355
37395298	Detection and classification of hepatocytes and hepatoma cells using atomic force microscopy and machine learning algorithms	Zeng Y, Liu X, Wang Z, Gao W, Li L, Zhang S.	Microsc Res Tech. 2023 Aug;86(8):1047-1056. doi: 10.1002/jemt.24384. Epub 2023 Jul 3.	Zeng Y	Microsc Res Tech	2023	2023-07-03			10.1002/jemt.24384
37382340	Attenuation of alcohol-induced hepatocyte damage by ginsenoside Rg1 evaluated using atomic force microscopy	Zhang S, Weng Z, Wang Z, Wang B, Zeng Y, Li J, Hu C.	Microsc Res Tech. 2023 Aug;86(8):1037-1046. doi: 10.1002/jemt.24381. Epub 2023 Jun 29.	Zhang S	Microsc Res Tech	2023	2023-06-29			10.1002/jemt.24381
37342871	Iterative immunostaining combined with expansion microscopy and image processing reveals nanoscopic network organization of nuclear lamina	Mäntylä E, Montonen T, Azzari L, Mattola S, Hannula M, Vihinen-Ranta M, Hyttinen J, Vippola M, Foi A, Nymark S, Ihalainen TO.	Mol Biol Cell. 2023 Aug 1;34(9):br13. doi: 10.1091/mbc.E22-09-0448. Epub 2023 Jun 21.	Mäntylä E	Mol Biol Cell	2023	2023-06-21	PMC10398900		10.1091/mbc.E22-09-0448
37326283	Spatial organization and dynamics of chromosomes and microtubules during barley mitosis	Kaduchová K, Marchetti C, Ovečka M, Galuszka P, Bergougnoux V, Šamaj J, Pecinka A.	Plant J. 2023 Aug;115(3):602-613. doi: 10.1111/tpj.16355. Epub 2023 Jul 3.	Kaduchová K	Plant J	2023	2023-06-16			10.1111/tpj.16355
37232213	Nondestructive 3D pathology with analysis of nuclear features for prostate cancer risk assessment	Serafin R, Koyuncu C, Xie W, Huang H, Glaser AK, Reder NP, Janowczyk A, True LD, Madabhushi A, Liu JT.	J Pathol. 2023 Aug;260(4):390-401. doi: 10.1002/path.6090. Epub 2023 May 26.	Serafin R	J Pathol	2023	2023-05-26	PMC10524574	NIHMS1892828	10.1002/path.6090
37221815	Chronic hyperglycemia reduces the expression of intercellular adhesion molecules and increases intercellular hyperpermeability in the periodontal epithelium	Narukawa Y, Sugiyama N, Miura J, Yamashita R, Tominaga S, Izumi Y, Bamba T, Ishihama Y, Kashiwagi Y, Murakami S.	J Periodontal Res. 2023 Aug;58(4):813-826. doi: 10.1111/jre.13140. Epub 2023 May 23.	Narukawa Y	J Periodontal Res	2023	2023-05-24			10.1111/jre.13140
37208797	Logistics of Bone Mineralization in the Chick Embryo Studied by 3D Cryo FIB-SEM Imaging	Raguin E, Weinkamer R, Schmitt C, Curcuraci L, Fratzl P.	Adv Sci (Weinh). 2023 Aug;10(22):e2301231. doi: 10.1002/advs.202301231. Epub 2023 May 19.	Raguin E	Adv Sci (Weinh)	2023	2023-05-19	PMC10401108		10.1002/advs.202301231
37154498	Three-dimensional structural analysis of papillary thyroid carcinoma nuclei with serial block-face scanning electron microscopy (SBF-SEM)	Inoue T, Ohno N, Oishi N, Mochizuki K, Katoh R, Kondo T.	Pathol Int. 2023 Aug;73(8):341-350. doi: 10.1111/pin.13329. Epub 2023 May 8.	Inoue T	Pathol Int	2023	2023-05-08			10.1111/pin.13329
37568641	Elafin as a Prognostic Marker in Esophageal Squamous Cell Carcinoma: A Pilot Study Using Three-Dimensional Imaging and Genomic Profiling	Chen WC, Wu CC, Liu YP, Zhuo GY, Wang YK, Chen YH, Chen CC, Wang YH, Wu MT, Wu IC.	Cancers (Basel). 2023 Jul 27;15(15):3825. doi: 10.3390/cancers15153825.	Chen WC	Cancers (Basel)	2023	2023-08-12	PMC10417143		10.3390/cancers15153825
37498864	Ultrastructure of the nebenkern during spermatogenesis in the praying mantid Hierodula membranacea	Köckert M, Okafornta CW, Hill C, Ryndyk A, Striese C, Müller-Reichert T, Paliulis L, Fabig G.	PLoS One. 2023 Jul 27;18(7):e0285073. doi: 10.1371/journal.pone.0285073. eCollection 2023.	Köckert M	PLoS One	2023	2023-07-27	PMC10374135		10.1371/journal.pone.0285073
37414561	Three-Dimensional Ultrastructure of the Normal Rod Photoreceptor Synapse and Degenerative Changes Induced by Retinal Detachment	Torten G, Fisher SK, Linberg KA, Luna G, Perkins G, Ellisman MH, Williams DS.	J Neurosci. 2023 Jul 26;43(30):5468-5482. doi: 10.1523/JNEUROSCI.2267-22.2023. Epub 2023 Jul 6.	Torten G	J Neurosci	2023	2023-07-06	PMC10376940		10.1523/JNEUROSCI.2267-22.2023
37546984	Full-Spectrum Neuronal Diversity and Stereotypy through Whole Brain Morphometry	Liu Y, Jiang S, Li Y, Zhao S, Yun Z, Zhao ZH, Zhang L, Wang G, Chen X, Manubens-Gil L, Hang Y, Garcia-Forn M, Wang W, Rubeis S, Wu Z, Osten P, Gong H, Hawrylycz M, Mitra P, Dong H, Luo Q, Ascoli GA, Zeng H, Liu L, Peng H.	Res Sq [Preprint]. 2023 Jul 25:rs.3.rs-3146034. doi: 10.21203/rs.3.rs-3146034/v1.	Liu Y	Res Sq	2023	2023-08-07	PMC10402258		10.21203/rs.3.rs-3146034/v1
37488820	Three-Dimensional Ultrastructural Analysis of the Head-Most Mitochondrial Roots of Mice Spermatozoa Using Focused Ion Beam/Scanning Electron Microscopy (FIB/SEM) Tomography	Uemura KI, Miyazono Y, Hiroshige T, Ohta K, Ueda K, Nishihara K, Nakiri M, Hirashima S, Igawa T, Nakamura KI.	Microsc Microanal. 2023 Jul 25;29(4):1460-1466. doi: 10.1093/micmic/ozad055.	Uemura KI	Microsc Microanal	2023	2023-07-25			10.1093/micmic/ozad055
37435728	Ultrafast sensitivity-controlled and specific detection of extracellular vesicles using optical force with antibody-modified microparticles in a microflow system	Fujiwara K, Takagi Y, Tamura M, Omura M, Morimoto K, Nakase I, Tokonami S, Iida T.	Nanoscale Horiz. 2023 Jul 24;8(8):1034-1042. doi: 10.1039/d2nh00576j.	Fujiwara K	Nanoscale Horiz	2023	2023-07-12			10.1039/d2nh00576j
37613509	Soft X-ray Tomography Enables New Insights into the Coordinated Division of Organelle-like Symbiont in a Globally Distributed Unicellular Marine Haptophyte Alga	Turk-Kubo KA, Loconte V, Vanslembrouck B, Mak WKE, Ekman A, Chen JH, Takano Y, Horiguchi T, Nishimura T, Adachi M, Gros ML, Hagino K, Zehr JP, Larabell C.	Microsc Microanal. 2023 Jul 22;29(29 Suppl 1):1165. doi: 10.1093/micmic/ozad067.596.	Turk-Kubo KA	Microsc Microanal	2023	2023-08-24			10.1093/micmic/ozad067.596
37613466	Soft X-ray Tomography for Mapping and Quantifying Intracellular Organelle Interactions	Loconte V, Singla J, Li A, Chen JH, Ekman A, McDermott G, Sali A, Gros ML, White KL, Larabell CA.	Microsc Microanal. 2023 Jul 22;29(Supplement_1):1181. doi: 10.1093/micmic/ozad067.607.	Loconte V	Microsc Microanal	2023	2023-08-24			10.1093/micmic/ozad067.607
37613328	Method Development: Characterization of the Structure of the Thymic Epithelial Cell Network Utilizing Fluorescent Whole Slide Scanning and 3D SEM Array Tomography	Gunther-Cummins L, Lagou M, Guzik H, DesMarais S, Karagiannis G, DesMarais V, Macaluso FP.	Microsc Microanal. 2023 Jul 22;29(29 Suppl 1):1217-1218. doi: 10.1093/micmic/ozad067.626.	Gunther-Cummins L	Microsc Microanal	2023	2023-08-24			10.1093/micmic/ozad067.626
37613247	Charting Cytoskeleton-organelle Interplay in Living Cells Through High Resolution 3D Correlative Cryo-imaging	Wang I, Wing P, Schwertner M, van Nugteren M, Ligoxygakis P, Harkiolaki M.	Microsc Microanal. 2023 Jul 22;29(29 Suppl 1):1162-1163. doi: 10.1093/micmic/ozad067.594.	Wang I	Microsc Microanal	2023	2023-08-24			10.1093/micmic/ozad067.594
37613241	From Organ to Organelle: towards a Multimodal 3D Cell Atlas of the Malaria Parasite Mosquito stages using Correlative Light, X-ray and volume Electron Microscopy	Darif N, Albers J, Ronchi P, Duke L, Frischknecht F, Schwab Y.	Microsc Microanal. 2023 Jul 22;29(29 Suppl 1):1195-1196. doi: 10.1093/micmic/ozad067.615.	Darif N	Microsc Microanal	2023	2023-08-24			10.1093/micmic/ozad067.615
37613169	The Role of Soft X-ray Tomography in Generating Whole-cell Models	Loconte V, Chen JH, Vanslembrouck B, Ekman AA, McDermott G, Gros MAL, Larabell CA.	Microsc Microanal. 2023 Jul 22;29(Supplement_1):1170. doi: 10.1093/micmic/ozad067.600.	Loconte V	Microsc Microanal	2023	2023-08-24			10.1093/micmic/ozad067.600
37613159	Charting Cytoskeleton-Organelle Interplay in Living Cells Through High Resolution 3D Correlative Cryo-Imaging	Wang I, Wing P, Schwertner M, van Nugteren M, Ligoxygakis P, Harkiolaki M.	Microsc Microanal. 2023 Jul 22;29(29 Suppl 1):1175-1176. doi: 10.1093/micmic/ozad067.603.	Wang I	Microsc Microanal	2023	2023-08-24			10.1093/micmic/ozad067.603
37519903	Spatial topology of organelle is a new breast cancer cell classifier	Wang L, Goldwag J, Bouyea M, Barra J, Matteson K, Maharjan N, Eladdadi A, Embrechts MJ, Intes X, Kruger U, Barroso M.	iScience. 2023 Jun 28;26(7):107229. doi: 10.1016/j.isci.2023.107229. eCollection 2023 Jul 21.	Wang L	iScience	2023	2023-07-31	PMC10384275		10.1016/j.isci.2023.107229
37508563	Tissue Inhibitor of Metalloproteinases-1 Interacts with CD74 to Promote AKT Signaling, Monocyte Recruitment Responses, and Vascular Smooth Muscle Cell Proliferation	Ebert S, Zang L, Ismail N, Otabil M, Fröhlich A, Egea V, Ács S, Hoeberg M, Berres ML, Weber C, Moreira JMA, Ries C, Bernhagen J, El Bounkari O.	Cells. 2023 Jul 20;12(14):1899. doi: 10.3390/cells12141899.	Ebert S	Cells	2023	2023-07-29	PMC10378328		10.3390/cells12141899
37357637	Bioimaging of glutathione variation for early diagnosis of hepatocellular carcinoma using a liver-targeting ratiometric near-infrared fluorescent probe	Han X, Xing Y, Song X, Dou K, Yu F, Chen L.	J Mater Chem B. 2023 Jul 19;11(28):6612-6620. doi: 10.1039/d3tb00893b.	Han X	J Mater Chem B	2023	2023-06-26			10.1039/d3tb00893b
37395546	Endogenous Adenosine Triphosphate-Assisted Three-Dimensional DNA Walker Assembled on Soft Nanoparticles for Intracellular MicroRNA Imaging	Liang L, Shuai X, Cao L, Wang J, Wang Y, Li L, Li Y, Huang C, Li C.	Anal Chem. 2023 Jul 18;95(28):10721-10727. doi: 10.1021/acs.analchem.3c01702. Epub 2023 Jul 3.	Liang L	Anal Chem	2023	2023-07-03			10.1021/acs.analchem.3c01702
37387570	Multifunctional Iridium(III)-Platinum(IV) Conjugates as Potent Anticancer Theranostic Agents	Gupta A, Pandey AK, Mondal T, Bhattacharya J, Sasmal PK.	J Med Chem. 2023 Jul 13;66(13):8687-8704. doi: 10.1021/acs.jmedchem.3c00336. Epub 2023 Jun 30.	Gupta A	J Med Chem	2023	2023-06-30			10.1021/acs.jmedchem.3c00336
37438329	Three-dimensional images reveal the impact of the endosymbiont Midichloria mitochondrii on the host mitochondria	Uzum Z, Ershov D, Pavia MJ, Mallet A, Gorgette O, Plantard O, Sassera D, Stavru F.	Nat Commun. 2023 Jul 12;14(1):4133. doi: 10.1038/s41467-023-39758-x.	Uzum Z	Nat Commun	2023	2023-07-12	PMC10338478		10.1038/s41467-023-39758-x
37475858	Growth hormone remodels the 3D-structure of the mitochondria of inflammatory macrophages and promotes metabolic reprogramming	Soler Palacios B, Villares R, Lucas P, Rodríguez-Frade JM, Cayuela A, Piccirillo JG, Lombardía M, Delgado Gestoso D, Fernández-García M, Risco C, Barbas C, Corrales F, Sorzano COS, Martínez-Martín N, Conesa JJ, Iborra FJ, Mellado M.	Front Immunol. 2023 Jul 5;14:1200259. doi: 10.3389/fimmu.2023.1200259. eCollection 2023.	Soler Palacios B	Front Immunol	2023	2023-07-21	PMC10354525		10.3389/fimmu.2023.1200259
37449034	3D Ultrastructural Visualization of Mitosis Fidelity in Human Cells Using Serial Block Face Scanning Electron Microscopy (SBF-SEM)	Ferrandiz N, Royle SJ.	Bio Protoc. 2023 Jul 5;13(13):e4708. doi: 10.21769/BioProtoc.4708. eCollection 2023 Jul 5.	Ferrandiz N	Bio Protoc	2023	2023-07-14	PMC10336565		10.21769/BioProtoc.4708
37407674	Ultrastructure and fractal property of chromosomes in close-to-native yeast nuclei visualized using X-ray laser diffraction	Uezu S, Yamamoto T, Oide M, Takayama Y, Okajima K, Kobayashi A, Yamamoto M, Nakasako M.	Sci Rep. 2023 Jul 5;13(1):10802. doi: 10.1038/s41598-023-37733-6.	Uezu S	Sci Rep	2023	2023-07-05	PMC10322978		10.1038/s41598-023-37733-6
37352866	Real-time correction of chromatic aberration in optical fluorescence microscopy	López AC, Conesa P, Oña Blanco AM, Gómez-Pedrero JA, Sorzano COS.	Methods Appl Fluoresc. 2023 Jul 3;11(4). doi: 10.1088/2050-6120/ace153.	López AC	Methods Appl Fluoresc	2023	2023-06-23			10.1088/2050-6120/ace153
37425741	3D reconstructions of parasite development and the intracellular niche of the microsporidian pathogen E. intestinalis	Antao NV, Lam C, Davydov A, Riggi M, Sall J, Petzold C, Liang FX, Iwasa J, Ekiert DC, Bhabha G.	bioRxiv [Preprint]. 2023 Jul 2:2023.07.02.547383. doi: 10.1101/2023.07.02.547383.	Antao NV	bioRxiv	2023	2023-07-10	PMC10327200		10.1101/2023.07.02.547383
38083101	Self-Supervised Segmentation of 3D Fluorescence Microscopy Images Using CycleGAN	Rosa A, Narotamo H, Silveira M.	Annu Int Conf IEEE Eng Med Biol Soc. 2023 Jul;2023:1-4. doi: 10.1109/EMBC40787.2023.10340248.	Rosa A	Annu Int Conf IEEE Eng Med Biol Soc	2023	2023-12-12			10.1109/EMBC40787.2023.10340248
37497503	Interface self-referenced dynamic full-field optical coherence tomography	Monfort T, Azzollini S, Ben Yacoub T, Audo I, Reichman S, Grieve K, Thouvenin O.	Biomed Opt Express. 2023 Jun 21;14(7):3491-3505. doi: 10.1364/BOE.488663. eCollection 2023 Jul 1.	Monfort T	Biomed Opt Express	2023	2023-07-27	PMC10368024		10.1364/BOE.488663
37497484	Fractal-based aberration-corrected full-field OCT	Zhu Y, Zhou Y, Guo Z.	Biomed Opt Express. 2023 Jun 27;14(7):3775-3797. doi: 10.1364/BOE.485090. eCollection 2023 Jul 1.	Zhu Y	Biomed Opt Express	2023	2023-07-27	PMC10368032		10.1364/BOE.485090
37497479	Short-wavelength excitation two-photon intravital microscopy of endogenous fluorophores	Wu T, Liao J, Xiang F, Yu J, Gao Y, Liu L, Ye S, Li H, Shi K, Zheng W.	Biomed Opt Express. 2023 Jun 14;14(7):3380-3396. doi: 10.1364/BOE.493015. eCollection 2023 Jul 1.	Wu T	Biomed Opt Express	2023	2023-07-27	PMC10368027		10.1364/BOE.493015
37468583	An atlas of healthy and injured cell states and niches in the human kidney	Lake BB, Menon R, Winfree S, Hu Q, Melo Ferreira R, Kalhor K, Barwinska D, Otto EA, Ferkowicz M, Diep D, Plongthongkum N, Knoten A, Urata S, Mariani LH, Naik AS, Eddy S, Zhang B, Wu Y, Salamon D, Williams JC, Wang X, Balderrama KS, Hoover PJ, Murray E, Marshall JL, Noel T, Vijayan A, Hartman A, Chen F, Waikar SS, Rosas SE, Wilson FP, Palevsky PM, Kiryluk K, Sedor JR, Toto RD, Parikh CR, Kim EH, S…	Nature. 2023 Jul;619(7970):585-594. doi: 10.1038/s41586-023-05769-3. Epub 2023 Jul 19.	Lake BB	Nature	2023	2023-07-19	PMC10356613		10.1038/s41586-023-05769-3
37459474	Agarose-based 3D Cell Confinement Assay to Study Nuclear Mechanobiology	Elpers MA, Varlet AA, Agrawal R, Lammerding J.	Curr Protoc. 2023 Jul;3(7):e847. doi: 10.1002/cpz1.847.	Elpers MA	Curr Protoc	2023	2023-07-17	PMC10407883	NIHMS1917127	10.1002/cpz1.847
37404107	Correct Closure of the Left Atrial Appendage Reduces Stagnant Blood Flow and the Risk of Thrombus Formation: A Proof-of-Concept Experimental Study Using 4D Flow Magnetic Resonance Imaging	Cha MJ, An DG, Kang M, Kim HM, Kim SW, Cho I, Hong J, Choi H, Cho JH, Shin SY, Song S.	Korean J Radiol. 2023 Jul;24(7):647-659. doi: 10.3348/kjr.2023.0173.	Cha MJ	Korean J Radiol	2023	2023-07-05	PMC10323417		10.3348/kjr.2023.0173
37272421	Tools to analyze the organization and formation of the germline cyst in zebrafish oogenesis	Kumar V, Elkouby YM.	Development. 2023 Jul 1;150(13):dev201349. doi: 10.1242/dev.201349. Epub 2023 Jun 30.	Kumar V	Development	2023	2023-06-05	PMC10323243		10.1242/dev.201349
37257566	BDNF gene delivery to the retina by cell adhesion peptide-conjugated gemini nanoplexes in vivo	Narsineni L, Chen DW, Foldvari M.	J Control Release. 2023 Jul;359:244-256. doi: 10.1016/j.jconrel.2023.05.033. Epub 2023 Jun 11.	Narsineni L	J Control Release	2023	2023-05-31			10.1016/j.jconrel.2023.05.033
37194956	Exploring 3D leaf anatomical traits for C(4) photosynthesis: chloroplast and plasmodesmata pit field size in maize and sugarcane	Lee MS, Boyd RA, Boateng KA, Ort DR.	New Phytol. 2023 Jul;239(2):506-517. doi: 10.1111/nph.18956. Epub 2023 May 17.	Lee MS	New Phytol	2023	2023-05-17			10.1111/nph.18956
37105008	Lysosome directed red light photodynamic therapy using glycosylated iron-(III) conjugates of boron-dipyrromethene	Sahoo S, Pathak S, Kumar A, Nandi D, Chakravarty AR.	J Inorg Biochem. 2023 Jul;244:112226. doi: 10.1016/j.jinorgbio.2023.112226. Epub 2023 Apr 19.	Sahoo S	J Inorg Biochem	2023	2023-04-27			10.1016/j.jinorgbio.2023.112226
37059354	Secretion Bias of Lamellar Granules Revealed by Three-Dimensional Electron Microscopy	Ishida-Yamamoto A, Yamanishi H, Igawa S, Kishibe M, Kusumi S, Watanabe T, Koga D.	J Invest Dermatol. 2023 Jul;143(7):1310-1312.e3. doi: 10.1016/j.jid.2023.03.1674. Epub 2023 Apr 13.	Ishida-Yamamoto A	J Invest Dermatol	2023	2023-04-14			10.1016/j.jid.2023.03.1674
37017484	Multiresolution 3D Optical Mapping of Immune Cell Infiltrates in Mouse Asthmatic Lung	Wu YC, Moon HG, Bindokas VP, Phillips EH, Park GY, Lee SS.	Am J Respir Cell Mol Biol. 2023 Jul;69(1):13-21. doi: 10.1165/rcmb.2022-0353MA.	Wu YC	Am J Respir Cell Mol Biol	2023	2023-04-05	PMC10324044		10.1165/rcmb.2022-0353MA
36950762	Non-Invasive and Minute-Frequency 3D Tomographic Imaging Enabling Long-Term Spatiotemporal Observation of Single Cell Fate	Liang F, Zhu J, Chai H, Feng Y, Zhao P, Liu S, Yang Y, Lin L, Cao L, Wang W.	Small Methods. 2023 Jul;7(7):e2201492. doi: 10.1002/smtd.202201492. Epub 2023 Mar 22.	Liang F	Small Methods	2023	2023-03-23			10.1002/smtd.202201492
36639864	A method for reproducible high-resolution imaging of 3D cancer cell spheroids	Phillips TA, Caprettini V, Aggarwal N, Marcotti S, Tetley R, Mao Y, Shaw T, Chiappini C, Parsons M, Cox S.	J Microsc. 2023 Jul;291(1):30-42. doi: 10.1111/jmi.13169. Epub 2023 Jan 26.	Phillips TA	J Microsc	2023	2023-01-14	PMC10953429		10.1111/jmi.13169
35698308	Structural alterations in cell organelles induced by photodynamic treatment with chlorin p(6) -histamine conjugate in human oral carcinoma cells probed by 3D fluorescence microscopy	Parihar A, Dube A.	Luminescence. 2023 Jul;38(7):1175-1184. doi: 10.1002/bio.4307. Epub 2022 Jun 28.	Parihar A	Luminescence	2023	2022-06-14			10.1002/bio.4307
37369761	Deep learning enables fast, gentle STED microscopy	Ebrahimi V, Stephan T, Kim J, Carravilla P, Eggeling C, Jakobs S, Han KY.	Commun Biol. 2023 Jun 27;6(1):674. doi: 10.1038/s42003-023-05054-z.	Ebrahimi V	Commun Biol	2023	2023-06-27	PMC10300082		10.1038/s42003-023-05054-z
37427940	A Three-Dimensional Technique for The Visualization of Mitochondrial Ultrastructural Changes in Pancreatic Cancer Cells	Qi Y, Liu Y, Huang Y, Xiong M, You S, Wang B, Gu M.	J Vis Exp. 2023 Jun 23;(196). doi: 10.3791/65290.	Qi Y	J Vis Exp	2023	2023-07-10			10.3791/65290
37427938	Visualization of Organelles In Situ by Cryo-STEM Tomography	Kirchweger P, Mullick D, Wolf SG, Elbaum M.	J Vis Exp. 2023 Jun 23;(196). doi: 10.3791/65052.	Kirchweger P	J Vis Exp	2023	2023-07-10			10.3791/65052
37289140	Deposition of Antioxidant and Cytocompatible Caffeic Acid-Based Thin Films onto Ti6Al4V Alloys through Hexamethylenediamine-Mediated Crosslinking	Alfieri ML, Riccucci G, Ferraris S, Cochis A, Scalia AC, Rimondini L, Panzella L, Spriano S, Napolitano A.	ACS Appl Mater Interfaces. 2023 Jun 21;15(24):29618-29635. doi: 10.1021/acsami.3c05564. Epub 2023 Jun 8.	Alfieri ML	ACS Appl Mater Interfaces	2023	2023-06-08	PMC10288441		10.1021/acsami.3c05564
37707263	Structured illumination phase and fluorescence microscopy for bioimaging	Wen K, Gao Z, Liu R, Fang X, Ma Y, Zheng J, An S, Kozacki T, Gao P.	Appl Opt. 2023 Jun 20;62(18):4871-4879. doi: 10.1364/AO.486718.	Wen K	Appl Opt	2023	2023-09-14			10.1364/AO.486718
37408642	Enabling oxygen-controlled microfluidic cultures for spatiotemporal microbial single-cell analysis	Kasahara K, Leygeber M, Seiffarth J, Ruzaeva K, Drepper T, Nöh K, Kohlheyer D.	Front Microbiol. 2023 Jun 20;14:1198170. doi: 10.3389/fmicb.2023.1198170. eCollection 2023.	Kasahara K	Front Microbiol	2023	2023-07-06	PMC10318409		10.3389/fmicb.2023.1198170
37371590	Three-Dimensional Histological Characterization of the Placental Vasculature Using Light Sheet Microscopy	Freise L, Behncke RY, Allerkamp HH, Sandermann TH, Chu NH, Funk EM, Hondrich LJ, Riedel A, Witzel C, Hansmeier NR, Danyel M, Gellhaus A, Dechend R, Hägerling R.	Biomolecules. 2023 Jun 17;13(6):1009. doi: 10.3390/biom13061009.	Freise L	Biomolecules	2023	2023-06-28	PMC10296419		10.3390/biom13061009
37367469	Live Cell Light Sheet Imaging with Low- and High-Spatial-Coherence Detection Approaches Reveals Spatiotemporal Aspects of Neuronal Signaling	Potcoava M, Contini D, Zurawski Z, Huynh S, Mann C, Art J, Alford S.	J Imaging. 2023 Jun 16;9(6):121. doi: 10.3390/jimaging9060121.	Potcoava M	J Imaging	2023	2023-06-27	PMC10299414		10.3390/jimaging9060121
37397462	Opening the black box of traumatic brain injury: a holistic approach combining human 3D neural tissue and an in vitro traumatic brain injury induction device	Loussert-Fonta C, Stoppini L, Neuenschwander Y, Righini O, Prim D, Schmidt C, Heuschkel MO, Gomez Baisac L, Jovic M, Pfeifer ME, Extermann J, Roux A.	Front Neurosci. 2023 Jun 15;17:1189615. doi: 10.3389/fnins.2023.1189615. eCollection 2023.	Loussert-Fonta C	Front Neurosci	2023	2023-07-03	PMC10308006		10.3389/fnins.2023.1189615
37322011	Mid-infrared chemical imaging of intracellular tau fibrils using fluorescence-guided computational photothermal microscopy	Zhao J, Jiang L, Matlock A, Xu Y, Zhu J, Zhu H, Tian L, Wolozin B, Cheng JX.	Light Sci Appl. 2023 Jun 15;12(1):147. doi: 10.1038/s41377-023-01191-6.	Zhao J	Light Sci Appl	2023	2023-06-15	PMC10272128		10.1038/s41377-023-01191-6
37212666	DivIVA Interacts with the Cell Wall Hydrolase MltG To Regulate Peptidoglycan Synthesis in Streptococcus suis	Jiang Q, Li B, Zhang L, Li T, Hu Q, Li H, Zou W, Hu Z, Huang Q, Zhou R.	Microbiol Spectr. 2023 Jun 15;11(3):e0475022. doi: 10.1128/spectrum.04750-22. Epub 2023 May 22.	Jiang Q	Microbiol Spectr	2023	2023-05-22	PMC10269899		10.1128/spectrum.04750-22
37257165	Cascaded, Feedback-Driven, and Spatially Localized Emergence of Constitutional Dynamic Networks Driven by Enzyme-Free Catalytic DNA Circuits	Zhou Z, Lin N, Ouyang Y, Liu S, Zhang Y, Willner I.	J Am Chem Soc. 2023 Jun 14;145(23):12617-12629. doi: 10.1021/jacs.3c02083. Epub 2023 May 31.	Zhou Z	J Am Chem Soc	2023	2023-05-31	PMC10273234		10.1021/jacs.3c02083
37184339	Nanometer Resolution Mass Spectro-Microtomography for In-Depth Anatomical Profiling of Single Cells	Mou HZ, Pan J, Zhao CL, Xing L, Mo Y, Kang B, Chen HY, Xu JJ.	ACS Nano. 2023 Jun 13;17(11):10535-10545. doi: 10.1021/acsnano.3c01449. Epub 2023 May 15.	Mou HZ	ACS Nano	2023	2023-05-15			10.1021/acsnano.3c01449
37308870	Completing the view - histologic insights from circular AAA specimen including 3D imaging : A methodologic approach towards histologic analysis of circumferential AAA samples	Menges AL, Nackenhorst M, Müller JR, Engl ML, Hegenloh R, Pelisek J, Geibelt E, Hofmann A, Reeps C, Biro G, Eckstein HH, Zimmermann A, Magee D, Falk M, Sachs N, Busch A.	Diagn Pathol. 2023 Jun 12;18(1):73. doi: 10.1186/s13000-023-01359-z.	Menges AL	Diagn Pathol	2023	2023-06-12	PMC10259026		10.1186/s13000-023-01359-z
37308499	NISNet3D: three-dimensional nuclear synthesis and instance segmentation for fluorescence microscopy images	Wu L, Chen A, Salama P, Winfree S, Dunn KW, Delp EJ.	Sci Rep. 2023 Jun 12;13(1):9533. doi: 10.1038/s41598-023-36243-9.	Wu L	Sci Rep	2023	2023-06-12	PMC10261124		10.1038/s41598-023-36243-9
37300829	Protocol for the generation and automated confocal imaging of whole multi-cellular tumor spheroids	Genenger B, McAlary L, Perry JR, Ashford B, Ranson M.	STAR Protoc. 2023 Jun 9;4(2):102331. doi: 10.1016/j.xpro.2023.102331. Online ahead of print.	Genenger B	STAR Protoc	2023	2023-06-10	PMC10276290		10.1016/j.xpro.2023.102331
37375147	Nobiletin with AIEE Characteristics for Targeting Mitochondria and Real-Time Dynamic Tracking in Zebrafish	Jin T, Li N, Wu Y, He Y, Yang D, He F.	Molecules. 2023 Jun 6;28(12):4592. doi: 10.3390/molecules28124592.	Jin T	Molecules	2023	2023-06-28	PMC10301000		10.3390/molecules28124592
37219917	Acid/GSH Dual-Responsive Endosome Escape Dual Pro-drug Micelles Targeted Synergistic Treatment for A549/ADR	Chen H, Liu C, Yu S, Zhou H, Shafiq F, Qiao W.	Langmuir. 2023 Jun 6;39(22):7660-7671. doi: 10.1021/acs.langmuir.3c00439. Epub 2023 May 23.	Chen H	Langmuir	2023	2023-05-23			10.1021/acs.langmuir.3c00439
37370618	Cells-in-Touch: 3D Printing in Reconstruction and Modelling of Microscopic Biological Geometries for Education and Future Research Applications	Fitzpatrick X, Fayzullin A, Wang G, Parker L, Dokos S, Guller A.	Bioengineering (Basel). 2023 Jun 5;10(6):687. doi: 10.3390/bioengineering10060687.	Fitzpatrick X	Bioengineering (Basel)	2023	2023-06-28	PMC10294970		10.3390/bioengineering10060687
37333235	Recording morphogen signals reveals origins of gastruloid symmetry breaking	McNamara HM, Solley SC, Adamson B, Chan MM, Toettcher JE.	bioRxiv [Preprint]. 2023 Jun 5:2023.06.02.543474. doi: 10.1101/2023.06.02.543474.	McNamara HM	bioRxiv	2023	2023-06-19	PMC10274695		10.1101/2023.06.02.543474
37270479	Nfinder: automatic inference of cell neighborhood in 2D and 3D using nuclear markers	Moretti B, Rodriguez Alvarez SN, Grecco HE.	BMC Bioinformatics. 2023 Jun 3;24(1):230. doi: 10.1186/s12859-023-05284-2.	Moretti B	BMC Bioinformatics	2023	2023-06-03	PMC10239575		10.1186/s12859-023-05284-2
37335090	Analysis of Fluorescent-Stained Lipid Droplets with 3D Reconstruction for Hepatic Steatosis Assessment	Garcia K, Alves A, Ribeiro-Rodrigues TM, Reis F, Viana S.	J Vis Exp. 2023 Jun 2;(196). doi: 10.3791/65206.	Garcia K	J Vis Exp	2023	2023-06-19			10.3791/65206
37396611	Label- and slide-free tissue histology using 3D epi-mode quantitative phase imaging and virtual H&E staining	Abraham TM, Costa PC, Filan C, Guang Z, Zhang Z, Neill S, Olson JJ, Levenson R, Robles FE.	ArXiv [Preprint]. 2023 Jun 1:arXiv:2306.00548v1.	Abraham TM	ArXiv	2023	2023-07-03	PMC10312790
37344591	Intricate 3D architecture of a DNA mimic of GFP	Passalacqua LFM, Banco MT, Moon JD, Li X, Jaffrey SR, Ferré-D'Amaré AR.	Nature. 2023 Jun;618(7967):1078-1084. doi: 10.1038/s41586-023-06229-8. Epub 2023 Jun 21.	Passalacqua LFM	Nature	2023	2023-06-21	PMC10754392	NIHMS1947843	10.1038/s41586-023-06229-8
37342715	Method for nanoparticles uptake evaluation based on double labeled fluorescent cells scanned in enhanced darkfield microscopy	Mihailescu M, Miclea LC, Pleava AM, Tarba N, Scarlat EN, Negoita RD, Moisescu MG, Savopol T.	Biomed Opt Express. 2023 May 18;14(6):2796-2810. doi: 10.1364/BOE.490136. eCollection 2023 Jun 1.	Mihailescu M	Biomed Opt Express	2023	2023-06-21	PMC10278607		10.1364/BOE.490136
37338194	Skin Whole-Mount Immunofluorescent Staining Protocol, 3D Visualization, and Spatial Image Analysis	Schmidt AJ, Wright GD, Ronchese F, Price KM.	Curr Protoc. 2023 Jun;3(6):e820. doi: 10.1002/cpz1.820.	Schmidt AJ	Curr Protoc	2023	2023-06-20			10.1002/cpz1.820
37193667	Addressing uncertainties in correlative imaging of exogenous particles with the tissue microanatomy with synchronous imaging strategies	Morrell AP, Martin RA, Roberts HM, Castillo-Michel H, Mosselmans JFW, Geraki K, Warfield AT, Lingor P, Qayyum W, Graf D, Febbraio M, Addison O.	Metallomics. 2023 Jun 1;15(6):mfad030. doi: 10.1093/mtomcs/mfad030.	Morrell AP	Metallomics	2023	2023-05-16	PMC10243979		10.1093/mtomcs/mfad030
37169929	3DFlex: determining structure and motion of flexible proteins from cryo-EM	Punjani A, Fleet DJ.	Nat Methods. 2023 Jun;20(6):860-870. doi: 10.1038/s41592-023-01853-8. Epub 2023 May 11.	Punjani A	Nat Methods	2023	2023-05-11	PMC10250194		10.1038/s41592-023-01853-8
37097161	Targeting exosomes enveloped EBV-miR-BART1-5p-antagomiRs for NPC therapy through both anti-vasculogenic mimicry and anti-angiogenesis	Wang J, Liu Y, Zhang Y, Li X, Fang M, Qian D.	Cancer Med. 2023 Jun;12(11):12608-12621. doi: 10.1002/cam4.5941. Epub 2023 Apr 25.	Wang J	Cancer Med	2023	2023-04-25	PMC10278492		10.1002/cam4.5941
37046183	Engineering Female Germline Stem Cells with Exocytotic Polymer Dots	Luo Y, Yin M, Mu C, Hu X, Xie H, Li J, Cao T, Chen N, Wu J, Fan C.	Adv Mater. 2023 Jun;35(24):e2210458. doi: 10.1002/adma.202210458. Epub 2023 Apr 28.	Luo Y	Adv Mater	2023	2023-04-12			10.1002/adma.202210458
36976438	Image masking using convolutional networks improves performance classification of radiation pneumonitis for non-small cell lung cancer	Kawahara D, Imano N, Nishioka R, Nagata Y.	Phys Eng Sci Med. 2023 Jun;46(2):767-772. doi: 10.1007/s13246-023-01249-0. Epub 2023 Mar 28.	Kawahara D	Phys Eng Sci Med	2023	2023-03-28			10.1007/s13246-023-01249-0
36905790	Open flow cytometer with the combination of 3D hydrodynamic single cell focusing and confocal laser-induced fluorescence detection	Wu C, Wei X, Men X, Xu Y, Bai J, Wang Y, Zhou L, Yu YL, Xu ZR, Chen ML, Wang JH.	Talanta. 2023 Jun 1;258:124424. doi: 10.1016/j.talanta.2023.124424. Epub 2023 Mar 6.	Wu C	Talanta	2023	2023-03-11			10.1016/j.talanta.2023.124424
36869426	Systematic Transmission Electron Microscopy-Based Identification and 3D Reconstruction of Cellular Degradation Machinery	Neikirk K, Vue Z, Katti P, Rodriguez BI, Omer S, Shao J, Christensen T, Garza Lopez E, Marshall A, Palavicino-Maggio CB, Ponce J, Alghanem AF, Vang L, Barongan T, Beasley HK, Rodman T, Stephens D, Mungai M, Correia M, Exil V, Damo S, Murray SA, Crabtree A, Glancy B, Pereira RO, Abel ED, Hinton AO Jr.	Adv Biol (Weinh). 2023 Jun;7(6):e2200221. doi: 10.1002/adbi.202200221. Epub 2023 Mar 3.	Neikirk K	Adv Biol (Weinh)	2023	2023-03-04			10.1002/adbi.202200221
36861434	Label-free cleared tissue microscopy and machine learning for 3D histopathology of biomaterial implants	Ngo TB, DeStefano S, Liu J, Su Y, Shroff H, Vishwasrao HD, Sadtler K.	J Biomed Mater Res A. 2023 Jun;111(6):840-850. doi: 10.1002/jbm.a.37515. Epub 2023 Mar 2.	Ngo TB	J Biomed Mater Res A	2023	2023-03-02			10.1002/jbm.a.37515
36774410	Three-dimensional correlative light and focused ion beam scanning electron microscopy reveals the distribution and ultrastructure of lanceolate nerve endings surrounding terminal hair follicles in human scalp skin	Yamanishi H, Iwabuchi T.	J Anat. 2023 Jun;242(6):1012-1028. doi: 10.1111/joa.13831. Epub 2023 Feb 11.	Yamanishi H	J Anat	2023	2023-02-11	PMC10184541		10.1111/joa.13831
36645455	Distinguishing common renal cell carcinomas from benign renal tumors based on machine learning: comparing various CT imaging phases, slices, tumor sizes, and ROI segmentation strategies	Zhou T, Guan J, Feng B, Xue H, Cui J, Kuang Q, Chen Y, Xu K, Lin F, Cui E, Long W.	Eur Radiol. 2023 Jun;33(6):4323-4332. doi: 10.1007/s00330-022-09384-0. Epub 2023 Jan 16.	Zhou T	Eur Radiol	2023	2023-01-16			10.1007/s00330-022-09384-0
36629951	In situ donor keratometry in deceased patients as a novel screening technique for eye banking	Quintin A, Hamon L, Langenbucher A, Seitz B.	Graefes Arch Clin Exp Ophthalmol. 2023 Jun;261(6):1619-1625. doi: 10.1007/s00417-022-05871-8. Epub 2023 Jan 11.	Quintin A	Graefes Arch Clin Exp Ophthalmol	2023	2023-01-11	PMC10198840		10.1007/s00417-022-05871-8
37129496	Intracellular Vimentin Regulates the Formation of Classical Swine Fever Virus Replication Complex through Interaction with NS5A Protein	Cheng Y, Lou JX, Liu YY, Liu CC, Chen J, Yang MC, Ye YB, Go YY, Zhou B.	J Virol. 2023 May 31;97(5):e0177022. doi: 10.1128/jvi.01770-22. Epub 2023 Apr 27.	Cheng Y	J Virol	2023	2023-05-02	PMC10231149		10.1128/jvi.01770-22
37253797	Anatomical damage caused by Bacillus thuringiensis variety israelensis in yellow fever mosquito Aedes aegypti (L.) larvae revealed by micro-computed tomography	Alba-Tercedor J, Vilchez S.	Sci Rep. 2023 May 30;13(1):8759. doi: 10.1038/s41598-023-35411-1.	Alba-Tercedor J	Sci Rep	2023	2023-05-30	PMC10229604		10.1038/s41598-023-35411-1
37167977	Human lung virtual histology by multi-scale x-ray phase-contrast computed tomography	Reichmann J, Verleden SE, Kühnel M, Kamp JC, Werlein C, Neubert L, Müller JH, Bui TQ, Ackermann M, Jonigk D, Salditt T.	Phys Med Biol. 2023 May 30;68(11). doi: 10.1088/1361-6560/acd48d.	Reichmann J	Phys Med Biol	2023	2023-05-11			10.1088/1361-6560/acd48d
37305575	Medicago Sativa Defensin1 as a tumor sensitizer for improving chemotherapy: translation from anti-fungal agent to a potential anti-cancer agent	Pandurangi R, Karwa A, Sagaram US, Henzler-Wildman K, Shah D.	Front Oncol. 2023 May 26;13:1141755. doi: 10.3389/fonc.2023.1141755. eCollection 2023.	Pandurangi R	Front Oncol	2023	2023-06-12	PMC10251204		10.3389/fonc.2023.1141755
37237300	TSA-PACT: a method for tissue clearing and immunofluorescence staining on zebrafish brain with improved sensitivity, specificity and stability	Wang K, Yu Y, Xu Y, Yue Y, Zhao F, Feng W, Duan Y, Duan W, Yue J, Liao Z, Fei P, Sun H, Xiong B.	Cell Biosci. 2023 May 26;13(1):97. doi: 10.1186/s13578-023-01043-1.	Wang K	Cell Biosci	2023	2023-05-26	PMC10223841		10.1186/s13578-023-01043-1
37237102	Deep ultraviolet fluorescence microscopy of three-dimensional structures in the mouse brain	Kasaragod DK, Aizawa H.	Sci Rep. 2023 May 26;13(1):8553. doi: 10.1038/s41598-023-35650-2.	Kasaragod DK	Sci Rep	2023	2023-05-26	PMC10219975		10.1038/s41598-023-35650-2
37057625	Enhanced Mitochondria-SR Tethering Triggers Adaptive Cardiac Muscle Remodeling	Nichtová Z, Fernandez-Sanz C, De La Fuente S, Yuan Y, Hurst S, Lanvermann S, Tsai HY, Weaver D, Baggett A, Thompson C, Bouchet-Marquis C, Várnai P, Seifert EL, Dorn GW 2nd, Sheu SS, Csordás G.	Circ Res. 2023 May 26;132(11):e171-e187. doi: 10.1161/CIRCRESAHA.122.321833. Epub 2023 Apr 14.	Nichtová Z	Circ Res	2023	2023-04-14	PMC10213149	NIHMS1887731	10.1161/CIRCRESAHA.122.321833
37178688	Two-photon synthetic aperture microscopy for minimally invasive fast 3D imaging of native subcellular behaviors in deep tissue	Zhao Z, Zhou Y, Liu B, He J, Zhao J, Cai Y, Fan J, Li X, Wang Z, Lu Z, Wu J, Qi H, Dai Q.	Cell. 2023 May 25;186(11):2475-2491.e22. doi: 10.1016/j.cell.2023.04.016. Epub 2023 May 12.	Zhao Z	Cell	2023	2023-05-13			10.1016/j.cell.2023.04.016
37154678	Targeted Enzyme Activity Imaging with Quantitative Phase Microscopy	Tanwar S, Wu L, Zahn N, Raj P, Ghaemi B, Chatterjee A, Bulte JWM, Barman I.	Nano Lett. 2023 May 24;23(10):4602-4608. doi: 10.1021/acs.nanolett.3c01090. Epub 2023 May 8.	Tanwar S	Nano Lett	2023	2023-05-08	PMC10798004	NIHMS1954488	10.1021/acs.nanolett.3c01090
37186851	Imaging the subcellular viscoelastic properties of mouse oocytes	Flé G, Van Houten E, Rémillard-Labrosse G, FitzHarris G, Cloutier G.	Proc Natl Acad Sci U S A. 2023 May 23;120(21):e2213836120. doi: 10.1073/pnas.2213836120. Epub 2023 May 15.	Flé G	Proc Natl Acad Sci U S A	2023	2023-05-15	PMC10214128		10.1073/pnas.2213836120
37156644	Direct Visualization and Restoration of Metallic Ion-Induced Subcellular Ultrastructural Remodeling	Dang Z, Tao XY, Guan Y, Wu Z, Xiong Y, Liu G, Tian Y, Tian LJ.	ACS Nano. 2023 May 23;17(10):9069-9081. doi: 10.1021/acsnano.2c12191. Epub 2023 May 8.	Dang Z	ACS Nano	2023	2023-05-08			10.1021/acsnano.2c12191
37292890	Establishing comprehensive quaternary structural proteomes from genome sequence	Catoiu EA, Mih N, Lu M, Palsson B.	Res Sq [Preprint]. 2023 May 19:rs.3.rs-2923626. doi: 10.21203/rs.3.rs-2923626/v1.	Catoiu EA	Res Sq	2023	2023-06-09	PMC10246253		10.21203/rs.3.rs-2923626/v1
37068309	SmartGate is a spatial metabolomics tool for resolving tissue structures	Xiao K, Wang Y, Dong K, Zhang S.	Brief Bioinform. 2023 May 19;24(3):bbad141. doi: 10.1093/bib/bbad141.	Xiao K	Brief Bioinform	2023	2023-04-17			10.1093/bib/bbad141
37292796	A rapid workflow for neuron counting in combined light sheet microscopy and magnetic resonance histology	Tian Y, Johnson GA, Williams RW, White L.	bioRxiv [Preprint]. 2023 May 17:2023.05.17.540884. doi: 10.1101/2023.05.17.540884.	Tian Y	bioRxiv	2023	2023-06-09	PMC10245654		10.1101/2023.05.17.540884
37158255	Three-Dimensional Tracking of Intracellular Calcium and Redox State during Real-Time Control in a Hypoxic Gradient in Microglia Culture: Comparison of the Channel Blocker and Reoxygenation under Ischemic Shock	Dhyani V, Kumar S, Manne SR, Kaur I, Jana S, Russell S, Sarkar R, Giri L.	ACS Chem Neurosci. 2023 May 17;14(10):1810-1825. doi: 10.1021/acschemneuro.2c00807. Epub 2023 May 9.	Dhyani V	ACS Chem Neurosci	2023	2023-05-09			10.1021/acschemneuro.2c00807
37195867	A simple smiFISH pipeline to quantify mRNA at the single-cell level in 3D	Bouchet M, Urdy S, Guan W, Kabir C, Garvis S, Enriquez J.	STAR Protoc. 2023 May 16;4(2):102316. doi: 10.1016/j.xpro.2023.102316. Online ahead of print.	Bouchet M	STAR Protoc	2023	2023-05-17	PMC10206206		10.1016/j.xpro.2023.102316
37133413	Enhancement of Fluorescence Mediated by Silver Nanoparticles: Implications for Cell Imaging	Maiti P, Sarkar S, Singha T, Dutta Roy S, Mahato M, Karmakar P, Paul S, Paul PK.	Langmuir. 2023 May 16;39(19):6713-6729. doi: 10.1021/acs.langmuir.3c00204. Epub 2023 May 3.	Maiti P	Langmuir	2023	2023-05-03			10.1021/acs.langmuir.3c00204
37191105	Establishment of a novel protocol for formalin-fixed paraffin-embedded organoids and spheroids	Yoshimoto S, Taguchi M, Sumi S, Oka K, Okamura K.	Biol Open. 2023 May 15;12(5):bio059882. doi: 10.1242/bio.059882. Epub 2023 May 16.	Yoshimoto S	Biol Open	2023	2023-05-16	PMC10214850		10.1242/bio.059882
36617247	Endoplasmic Reticulum Bodies in the Lateral Root Cap Are Involved in the Direct Transport of Beta-Glucosidase to Vacuoles	Toyooka K, Goto Y, Hashimoto K, Wakazaki M, Sato M, Hirai MY.	Plant Cell Physiol. 2023 May 15;64(5):461-473. doi: 10.1093/pcp/pcac177.	Toyooka K	Plant Cell Physiol	2023	2023-01-08			10.1093/pcp/pcac177
37169939	Vacuolar control of stomatal opening revealed by 3D imaging of the guard cells	Mirasole FM, Nastasi SP, Cubero-Font P, De Angeli A.	Sci Rep. 2023 May 11;13(1):7647. doi: 10.1038/s41598-023-34273-x.	Mirasole FM	Sci Rep	2023	2023-05-11	PMC10175559		10.1038/s41598-023-34273-x
37071747	Quantifying Intracellular Nanoparticle Distributions with Three-Dimensional Super-Resolution Microscopy	Sheth V, Chen X, Mettenbrink EM, Yang W, Jones MA, M'Saad O, Thomas AG, Newport RS, Francek E, Wang L, Frickenstein AN, Donahue ND, Holden A, Mjema NF, Green DE, DeAngelis PL, Bewersdorf J, Wilhelm S.	ACS Nano. 2023 May 9;17(9):8376-8392. doi: 10.1021/acsnano.2c12808. Epub 2023 Apr 18.	Sheth V	ACS Nano	2023	2023-04-18	PMC10643044	NIHMS1940809	10.1021/acsnano.2c12808
37214838	SKOOTS: Skeleton oriented object segmentation for mitochondria	Buswinka CJ, Nitta H, Osgood RT, Indzhykulian AA.	bioRxiv [Preprint]. 2023 May 8:2023.05.05.539611. doi: 10.1101/2023.05.05.539611.	Buswinka CJ	bioRxiv	2023	2023-05-22	PMC10197543		10.1101/2023.05.05.539611
37176112	A Novel Localization of METTL7A in Bergmann Glial Cells in Human Cerebellum	Vera-Montecinos A, Galiano-Landeira J, Roldán M, Vidal-Domènech F, Claro E, Ramos B.	Int J Mol Sci. 2023 May 7;24(9):8405. doi: 10.3390/ijms24098405.	Vera-Montecinos A	Int J Mol Sci	2023	2023-05-13	PMC10179429		10.3390/ijms24098405
37205198	Molecular characteristics of multiple primary pulmonary nodules under a three-dimensional reconstruction model and relevant multi-omics analyses: a case report	Luo Z, Xiao Y, Luo C, Zhang L, Zhou R, Zhao Z, Sun C, Wu D, Wang T.	Front Oncol. 2023 May 2;13:1064475. doi: 10.3389/fonc.2023.1064475. eCollection 2023.	Luo Z	Front Oncol	2023	2023-05-19	PMC10185815		10.3389/fonc.2023.1064475
37131262	Three-dimensional analysis of human pancreatic cancer specimens by phase-contrast based X-ray tomography - the next dimension of diagnosis	Pinkert-Leetsch D, Frohn J, Ströbel P, Alves F, Salditt T, Missbach-Guentner J.	Cancer Imaging. 2023 May 2;23(1):43. doi: 10.1186/s40644-023-00559-6.	Pinkert-Leetsch D	Cancer Imaging	2023	2023-05-02	PMC10152799		10.1186/s40644-023-00559-6
37002604	Active mesh and neural network pipeline for cell aggregate segmentation	Smith MB, Sparks H, Almagro J, Chaigne A, Behrens A, Dunsby C, Salbreux G.	Biophys J. 2023 May 2;122(9):1586-1599. doi: 10.1016/j.bpj.2023.03.038. Epub 2023 Mar 30.	Smith MB	Biophys J	2023	2023-04-01	PMC10183373		10.1016/j.bpj.2023.03.038
37206117	Label-free intratissue activity imaging of alveolar organoids with dynamic optical coherence tomography	Morishita R, Suzuki T, Mukherjee P, Abd El-Sadek I, Lim Y, Lichtenegger A, Makita S, Tomita K, Yamamoto Y, Nagamoto T, Yasuno Y.	Biomed Opt Express. 2023 Apr 27;14(5):2333-2351. doi: 10.1364/BOE.488097. eCollection 2023 May 1.	Morishita R	Biomed Opt Express	2023	2023-05-19	PMC10191660		10.1364/BOE.488097
37206116	Three-dimensional deep regression-based light scattering imaging system for nanoscale exosome analysis	Wang Z, Chen G, Wang S, Su X.	Biomed Opt Express. 2023 Apr 18;14(5):2055-2067. doi: 10.1364/BOE.483791. eCollection 2023 May 1.	Wang Z	Biomed Opt Express	2023	2023-05-19	PMC10191644		10.1364/BOE.483791
37024654	Virtual-scanning light-field microscopy for robust snapshot high-resolution volumetric imaging	Lu Z, Liu Y, Jin M, Luo X, Yue H, Wang Z, Zuo S, Zeng Y, Fan J, Pang Y, Wu J, Yang J, Dai Q.	Nat Methods. 2023 May;20(5):735-746. doi: 10.1038/s41592-023-01839-6. Epub 2023 Apr 6.	Lu Z	Nat Methods	2023	2023-04-06	PMC10172145		10.1038/s41592-023-01839-6
36921538	Multimodal study of CHI3L1 inhibition and its effect on angiogenesis, migration, immune response and refractive index of cellular structures in glioblastoma	Rusak A, Buzalewicz I, Mrozowska M, Wiatrak B, Haczkiewicz-Leśniak K, Olbromski M, Kmiecik A, Krzyżak E, Pietrowska A, Moskal J, Podhorska-Okołów M, Podbielska H, Dzięgiel P.	Biomed Pharmacother. 2023 May;161:114520. doi: 10.1016/j.biopha.2023.114520. Epub 2023 Mar 13.	Rusak A	Biomed Pharmacother	2023	2023-03-15			10.1016/j.biopha.2023.114520
36880744	Deep learning techniques and mathematical modeling allow 3D analysis of mitotic spindle dynamics	Dang D, Efstathiou C, Sun D, Yue H, Sastry NR, Draviam VM.	J Cell Biol. 2023 May 1;222(5):e202111094. doi: 10.1083/jcb.202111094. Epub 2023 Mar 2.	Dang D	J Cell Biol	2023	2023-03-07	PMC9998659		10.1083/jcb.202111094
36821992	Immunocapturing rare cells from blood: A simple and robust microsystem approach	Smejkal J, Aubrecht P, Semerádtová A, Štofik M, Liegertová M, Malý J.	Biosens Bioelectron. 2023 May 1;227:115155. doi: 10.1016/j.bios.2023.115155. Epub 2023 Feb 18.	Smejkal J	Biosens Bioelectron	2023	2023-02-23			10.1016/j.bios.2023.115155
36710508	In situ biological particle analyzer based on digital inline holography	Sanborn D, He R, Feng L, Hong J.	Biotechnol Bioeng. 2023 May;120(5):1399-1410. doi: 10.1002/bit.28338. Epub 2023 Feb 13.	Sanborn D	Biotechnol Bioeng	2023	2023-01-30			10.1002/bit.28338
36701359	Three-dimensional culture of rat ovarian granulosa cells shows increased SPP1 and FGF7 expression through the PI3K/Akt pathway	Zhang Y, Zhu H, Liu L, Ma H, Shi Q, Li D, Ju X.	Cell Biol Int. 2023 May;47(5):1004-1016. doi: 10.1002/cbin.11998. Epub 2023 Jan 26.	Zhang Y	Cell Biol Int	2023	2023-01-26			10.1002/cbin.11998
36542270	Nickel-Doped Microfluidic Chip for Rapid and Efficient Immunomagnetic Separation and Detection of Breast Cancer Cell-Derived Exosomes	Fang H, Liu M, Jiang W.	Appl Biochem Biotechnol. 2023 May;195(5):3109-3121. doi: 10.1007/s12010-022-04272-1. Epub 2022 Dec 21.	Fang H	Appl Biochem Biotechnol	2023	2022-12-21			10.1007/s12010-022-04272-1
36416933	FIB-SEM analysis on three-dimensional structures of growing organelles in wild Chlorella pyrenoidosa cells	Feng L, Guo W, Guo J, Zhang X, Zou X, Rao M, Ye J, Kuang C, Chen G, Chen C, Qin S, Yang W, Cheng J.	Protoplasma. 2023 May;260(3):885-897. doi: 10.1007/s00709-022-01821-7. Epub 2022 Nov 22.	Feng L	Protoplasma	2023	2022-11-23			10.1007/s00709-022-01821-7
36215405	Phosphatidylinositol-4-phosphate joins the dance of plant autophagosome formation	Gomez RE, Castets J, Lupette J, Chambaud C, Joubès J, Bernard A.	Autophagy. 2023 May;19(5):1609-1610. doi: 10.1080/15548627.2022.2132042. Epub 2022 Oct 10.	Gomez RE	Autophagy	2023	2022-10-10	PMC10240964		10.1080/15548627.2022.2132042
37184263	Using Expansion Microscopy to Physically Enlarge Whole-Mount Drosophila Embryos for Super-Resolution Imaging	Parveen S, Jones NW, Millerschultz I, Paré AC.	J Vis Exp. 2023 Apr 28;(194):10.3791/64662. doi: 10.3791/64662.	Parveen S	J Vis Exp	2023	2023-05-15	PMC11081397	NIHMS1984740	10.3791/64662
37117487	OptoRheo: Simultaneous in situ micro-mechanical sensing and imaging of live 3D biological systems	Mendonca T, Lis-Slimak K, Matheson AB, Smith MG, Anane-Adjei AB, Ashworth JC, Cavanagh R, Paterson L, Dalgarno PA, Alexander C, Tassieri M, Merry CLR, Wright AJ.	Commun Biol. 2023 Apr 28;6(1):463. doi: 10.1038/s42003-023-04780-8.	Mendonca T	Commun Biol	2023	2023-04-28	PMC10147656		10.1038/s42003-023-04780-8
37131612	RhoA GEF Mcf2lb regulates rosette integrity during collective cell migration	Olson HM, Maxfield A, Calistri NL, Heiser LM, Nechiporuk AV.	bioRxiv [Preprint]. 2023 Apr 27:2023.04.19.537573. doi: 10.1101/2023.04.19.537573.	Olson HM	bioRxiv	2023	2023-05-03	PMC10153259		10.1101/2023.04.19.537573
36368909	Plasticity of perisynaptic astroglia during ischemia-induced spreading depolarization	Fomitcheva IV, Sword J, Shi Y, Kirov SA.	Cereb Cortex. 2023 Apr 25;33(9):5469-5483. doi: 10.1093/cercor/bhac434.	Fomitcheva IV	Cereb Cortex	2023	2022-11-11	PMC10152098		10.1093/cercor/bhac434
37168225	Serial intravital 2-photon microscopy and analysis of the kidney using upright microscopes	Sardella D, Kristensen AM, Bordoni L, Kidmose H, Shahrokhtash A, Sutherland DS, Frische S, Schiessl IM.	Front Physiol. 2023 Apr 24;14:1176409. doi: 10.3389/fphys.2023.1176409. eCollection 2023.	Sardella D	Front Physiol	2023	2023-05-11	PMC10164931		10.3389/fphys.2023.1176409
37159668	COMBINe enables automated detection and classification of neurons and astrocytes in tissue-cleared mouse brains	Cai Y, Zhang X, Li C, Ghashghaei HT, Greenbaum A.	Cell Rep Methods. 2023 Apr 18;3(4):100454. doi: 10.1016/j.crmeth.2023.100454. eCollection 2023 Apr 24.	Cai Y	Cell Rep Methods	2023	2023-05-09	PMC10163164		10.1016/j.crmeth.2023.100454
37157259	Single-shot refractive index slice imaging using spectrally multiplexed optical transfer function reshaping	Lee C, Hugonnet H, Park J, Lee MJ, Park W, Park Y.	Opt Express. 2023 Apr 24;31(9):13806-13816. doi: 10.1364/OE.485559.	Lee C	Opt Express	2023	2023-05-09			10.1364/OE.485559
37152599	Quantitative optical coherence microscopy of neuron morphology in human entorhinal cortex	Wang H, Gong D, Augustinack JC, Magnain C.	Front Neurosci. 2023 Apr 21;17:1074660. doi: 10.3389/fnins.2023.1074660. eCollection 2023.	Wang H	Front Neurosci	2023	2023-05-08	PMC10160389		10.3389/fnins.2023.1074660
37109592	Increased Trypanosoma cruzi Growth during Infection of Macrophages Cultured on Collagen I Matrix	Logullo J, Diniz-Lima I, Rocha JDB, Cortê-Real S, Silva-Júnior EBD, Guimarães-de-Oliveira JC, Morrot A, Fonseca LMD, Freire-de-Lima L, Decote-Ricardo D, Freire-de-Lima CG.	Life (Basel). 2023 Apr 21;13(4):1063. doi: 10.3390/life13041063.	Logullo J	Life (Basel)	2023	2023-04-28	PMC10143308		10.3390/life13041063
37020961	High-resolution confocal and light-sheet imaging of collagen 3D network architecture in very large samples	Timin G, Milinkovitch MC.	iScience. 2023 Mar 20;26(4):106452. doi: 10.1016/j.isci.2023.106452. eCollection 2023 Apr 21.	Timin G	iScience	2023	2023-04-06	PMC10067766		10.1016/j.isci.2023.106452
37131779	Surface-guided computing to analyze subcellular morphology and membrane-associated signals in 3D	Zhou FY, Weems A, Gihana GM, Chen B, Chang BJ, Driscoll M, Danuser G.	bioRxiv [Preprint]. 2023 Apr 20:2023.04.12.536640. doi: 10.1101/2023.04.12.536640.	Zhou FY	bioRxiv	2023	2023-05-03	PMC10153113		10.1101/2023.04.12.536640
37112074	Multi-Material Metamaterial Topology Optimization to Minimize the Compliance and the Constraint of Weight: Application of Non-Pneumatic Tire Additive-Manufactured with PLA/TPU Polymers	Dezianian S, Azadi M.	Polymers (Basel). 2023 Apr 18;15(8):1927. doi: 10.3390/polym15081927.	Dezianian S	Polymers (Basel)	2023	2023-04-28	PMC10142926		10.3390/polym15081927
37072465	Three-dimensional fine structures in deep fascia revealed by combined use of cryo-fixed histochemistry and low-vacuum scanning microscopy	Imazato H, Takahashi N, Hirakawa Y, Yamaguchi Y, Hiyoshi M, Tajima T, Chosa E, Sawaguchi A.	Sci Rep. 2023 Apr 18;13(1):6352. doi: 10.1038/s41598-023-33479-3.	Imazato H	Sci Rep	2023	2023-04-18	PMC10113183		10.1038/s41598-023-33479-3
37036984	A spatially resolved elemental nanodomain organization within acidocalcisomes in Trypanosoma cruzi	Girard-Dias W, Augusto I, V A Fernandes T, G Pascutti P, de Souza W, Miranda K.	Proc Natl Acad Sci U S A. 2023 Apr 18;120(16):e2300942120. doi: 10.1073/pnas.2300942120. Epub 2023 Apr 10.	Girard-Dias W	Proc Natl Acad Sci U S A	2023	2023-04-10	PMC10120040		10.1073/pnas.2300942120
36907250	Evaluation of the cytotoxic and genotoxic potential of printer toner particles in a 3D air-liquid interface, primary cell-based nasal tissue model	Meyer TJ, Tekin N, Hense P, Ehret-Kasemo T, Lodes N, Stöth M, Ickrath P, Gehrke T, Hagen R, Dembski S, Peer M, Steinke MR, Scherzad A, Hackenberg S.	Toxicol Lett. 2023 Apr 15;379:1-10. doi: 10.1016/j.toxlet.2023.03.004. Epub 2023 Mar 11.	Meyer TJ	Toxicol Lett	2023	2023-03-12			10.1016/j.toxlet.2023.03.004
36889574	Microscopy-based phenotypic monitoring of MDA-MB-231 spheroids allows the evaluation of phenotype-directed therapy	Mahmoud L, Cougnoux A, Bekiari C, Araceli Ruiz de Castroviejo Teba P, El Marrahi A, Panneau G, Gsell L, Hausser J.	Exp Cell Res. 2023 Apr 15;425(2):113527. doi: 10.1016/j.yexcr.2023.113527. Epub 2023 Mar 6.	Mahmoud L	Exp Cell Res	2023	2023-03-08			10.1016/j.yexcr.2023.113527
37190072	Assessment of Covalently Binding Warhead Compounds in the Validation of the Cytomegalovirus Nuclear Egress Complex as an Antiviral Target	Tillmanns J, Häge S, Borst EM, Wardin J, Eickhoff J, Klebl B, Wagner S, Wangen C, Hahn F, Socher E, Marschall M.	Cells. 2023 Apr 14;12(8):1162. doi: 10.3390/cells12081162.	Tillmanns J	Cells	2023	2023-05-16	PMC10137179		10.3390/cells12081162
37090235	Surface-guided computing to analyze subcellular morphology and membrane-associated signals in 3D	Zhou FY, Weems A, Gihana GM, Chen B, Chang BJ, Driscoll M, Danuser G.	ArXiv [Preprint]. 2023 Apr 12:arXiv:2304.06176v1.	Zhou FY	ArXiv	2023	2023-04-24	PMC10120750
37113613	Development and characterization of ferret ex vivo tracheal injury and cell engraftment model	Ievlev V, Pai AC, Dillon DS Jr, Kuhl S, Lynch TJ, Freischlag KW, Gries CB, Engelhardt JF, Parekh KR.	Front Med (Lausanne). 2023 Apr 11;10:1144754. doi: 10.3389/fmed.2023.1144754. eCollection 2023.	Ievlev V	Front Med (Lausanne)	2023	2023-04-28	PMC10126424		10.3389/fmed.2023.1144754
37108240	Ca(2+) Dependent Formation/Collapse of Cylindrical Ca(2+)-ATPase Crystals in Scallop Sarcoplasmic Reticulum (SR) Vesicles: A Possible Dynamic Role of SR in Regulation of Muscle Contraction	Nakamura J, Maruyama Y, Tajima G, Hayakawa S, Suwa M, Sato C.	Int J Mol Sci. 2023 Apr 11;24(8):7080. doi: 10.3390/ijms24087080.	Nakamura J	Int J Mol Sci	2023	2023-04-28	PMC10139091		10.3390/ijms24087080
37002540	Purification Analysis, Intracellular Tracking, and Colocalization of Extracellular Vesicles Using Atomic Force and 3D Single-Molecule Localization Microscopy	Puthukodan S, Hofmann M, Mairhofer M, Janout H, Schurr J, Hauser F, Naderer C, Preiner J, Winkler S, Sivun D, Jacak J.	Anal Chem. 2023 Apr 11;95(14):6061-6070. doi: 10.1021/acs.analchem.3c00144. Epub 2023 Mar 31.	Puthukodan S	Anal Chem	2023	2023-03-31	PMC10100414		10.1021/acs.analchem.3c00144
36990090	Light and electron microscopy continuum-resolution imaging of 3D cell cultures	D'Imprima E, Garcia Montero M, Gawrzak S, Ronchi P, Zagoriy I, Schwab Y, Jechlinger M, Mahamid J.	Dev Cell. 2023 Apr 10;58(7):616-632.e6. doi: 10.1016/j.devcel.2023.03.001. Epub 2023 Mar 28.	D'Imprima E	Dev Cell	2023	2023-03-29	PMC10114294		10.1016/j.devcel.2023.03.001
37190020	Partial Inhibition of Complex I Restores Mitochondrial Morphology and Mitochondria-ER Communication in Hippocampus of APP/PS1 Mice	Panes J, Nguyen TKO, Gao H, Christensen TA, Stojakovic A, Trushin S, Salisbury JL, Fuentealba J, Trushina E.	Cells. 2023 Apr 8;12(8):1111. doi: 10.3390/cells12081111.	Panes J	Cells	2023	2023-05-16	PMC10137328		10.3390/cells12081111
37056240	Reconstitution of Membrane-tethered Postsynaptic Density Condensates Using Supported Lipid Bilayer	Feng Z, Zhang M.	Bio Protoc. 2023 Apr 5;13(7):e4649. doi: 10.21769/BioProtoc.4649. eCollection 2023 Apr 5.	Feng Z	Bio Protoc	2023	2023-04-14	PMC10086545		10.21769/BioProtoc.4649
37048162	High-Throughput Microscopy Analysis of Mitochondrial Membrane Potential in 2D and 3D Models	Vianello C, Dal Bello F, Shin SH, Schiavon S, Bean C, Magalhães Rebelo AP, Knedlík T, Esfahani EN, Costiniti V, Lacruz RS, Covello G, Munari F, Scolaro T, Viola A, Rampazzo E, Persano L, Zumerle S, Scorrano L, Gianelle A, Giacomello M.	Cells. 2023 Apr 5;12(7):1089. doi: 10.3390/cells12071089.	Vianello C	Cells	2023	2023-04-13	PMC10093082		10.3390/cells12071089
36571864	Scytonemin redox status in a filamentous cyanobacterium visualized by an excitation-laser-line-scanning spontaneous Raman scattering spectral microscope	Tamamizu K, Sakamoto T, Kurashige Y, Nozue S, Kumazaki S.	Spectrochim Acta A Mol Biomol Spectrosc. 2023 Apr 5;290:122258. doi: 10.1016/j.saa.2022.122258. Epub 2022 Dec 17.	Tamamizu K	Spectrochim Acta A Mol Biomol Spectrosc	2023	2022-12-26			10.1016/j.saa.2022.122258
36913670	Toward Understanding the Subcellular Distributions of Cholesterol and Sphingolipids Using High-Resolution NanoSIMS Imaging	Brunet MA, Kraft ML.	Acc Chem Res. 2023 Apr 4;56(7):752-762. doi: 10.1021/acs.accounts.2c00760. Epub 2023 Mar 13.	Brunet MA	Acc Chem Res	2023	2023-03-13			10.1021/acs.accounts.2c00760
36871158	Compartmentalization with nuclear landmarks yields random, yet precise, genome organization	Kamat K, Lao Z, Qi Y, Wang Y, Ma J, Zhang B.	Biophys J. 2023 Apr 4;122(7):1376-1389. doi: 10.1016/j.bpj.2023.03.003. Epub 2023 Mar 5.	Kamat K	Biophys J	2023	2023-03-05	PMC10111368		10.1016/j.bpj.2023.03.003
36786771	Quantifying organellar ultrastructure in cryo-electron tomography using a surface morphometrics pipeline	Barad BA, Medina M, Fuentes D, Wiseman RL, Grotjahn DA.	J Cell Biol. 2023 Apr 3;222(4):e202204093. doi: 10.1083/jcb.202204093. Epub 2023 Feb 14.	Barad BA	J Cell Biol	2023	2023-02-14	PMC9960335		10.1083/jcb.202204093
37208575	Correlative Fluorescent Scanning Probe Nanotomography Used to Study the Intracellular Distribution of Doxorubicin in MCF-7 Human Breast Adenocarcinoma Cells	Agapova OI, Efimov AE, Mochalov KE, Solovyeva DO, Gileva AM, Markvicheva EA, Yakovlev DV, Lyundup AV, Oleinikov VA, Agapov II, Gautier SV.	Dokl Biol Sci. 2023 Apr;509(1):103-106. doi: 10.1134/S0012496623700266. Epub 2023 May 19.	Agapova OI	Dokl Biol Sci	2023	2023-05-19			10.1134/S0012496623700266
37071854	Three-Dimensional Structure of Inner Ear Hair Cell Ribbon Synapses in a Zebrafish Model of Usher Syndrome Type 1B	Riley KC Jr, Koleilat A, Dugdale JA, Cooper SA, Christensen TA, Schimmenti LA.	Zebrafish. 2023 Apr;20(2):47-54. doi: 10.1089/zeb.2022.0049.	Riley KC Jr	Zebrafish	2023	2023-04-18			10.1089/zeb.2022.0049
37020021	mRNA recognition and packaging by the human transcription-export complex	Pacheco-Fiallos B, Vorländer MK, Riabov-Bassat D, Fin L, O'Reilly FJ, Ayala FI, Schellhaas U, Rappsilber J, Plaschka C.	Nature. 2023 Apr;616(7958):828-835. doi: 10.1038/s41586-023-05904-0. Epub 2023 Apr 5.	Pacheco-Fiallos B	Nature	2023	2023-04-05	PMC7614608	EMS174469	10.1038/s41586-023-05904-0
36894021	Neuroanatomical and morphometric study of S100β positive astrocytes in the entorhinal cortex during ageing in the 3xTg-Alzehimer's disease mouse model	Rodríguez JJ, Terzieva S, Yeh CY, Gardenal E, Zallo F, Verkhratsky A, Busquets X.	Neurosci Lett. 2023 Apr 1;802:137167. doi: 10.1016/j.neulet.2023.137167. Epub 2023 Mar 7.	Rodríguez JJ	Neurosci Lett	2023	2023-03-09			10.1016/j.neulet.2023.137167
36805250	Direct cleavage during the first mitosis is a sign of abnormal fertilization in cattle	Suzuki R, Yao T, Okada M, Nagai H, Khurchabilig A, Kobayashi J, Yamagata K, Sugimura S.	Theriogenology. 2023 Apr 1;200:96-105. doi: 10.1016/j.theriogenology.2023.01.028. Epub 2023 Feb 4.	Suzuki R	Theriogenology	2023	2023-02-22			10.1016/j.theriogenology.2023.01.028
36746607	New concepts on the etiology of endometriosis	Cousins FL, McKinnon BD, Mortlock S, Fitzgerald HC, Zhang C, Montgomery GW, Gargett CE.	J Obstet Gynaecol Res. 2023 Apr;49(4):1090-1105. doi: 10.1111/jog.15549. Epub 2023 Feb 6.	Cousins FL	J Obstet Gynaecol Res	2023	2023-02-06	PMC10946875		10.1111/jog.15549
36731395	3D co-culture of macrophages and fibroblasts in a sessile drop array for unveiling the role of macrophages in skin wound-healing	Lyu X, Cui F, Zhou H, Cao B, Zhang X, Cai M, Yang S, Sun B, Li G.	Biosens Bioelectron. 2023 Apr 1;225:115111. doi: 10.1016/j.bios.2023.115111. Epub 2023 Jan 28.	Lyu X	Biosens Bioelectron	2023	2023-02-02			10.1016/j.bios.2023.115111
36694286	Human adipose mesenchymal stromal cells growing into PCL-nHA electrospun scaffolds undergo hypoxia adaptive ultrastructural changes	Frontini-López YR, Rivera L, Aldana AA, Rivero G, Liverani L, Abraham GA, Boccaccini AR, Bustos DM, Uhart M.	Biotechnol J. 2023 Apr;18(4):e2200413. doi: 10.1002/biot.202200413. Epub 2023 Feb 2.	Frontini-López YR	Biotechnol J	2023	2023-01-24			10.1002/biot.202200413
36602467	Label-free high-resolution white light quantitative phase nanoscopy system	Tayal S, Tiwari S, Mehta DS.	J Biophotonics. 2023 Apr;16(4):e202200298. doi: 10.1002/jbio.202200298. Epub 2023 Jan 15.	Tayal S	J Biophotonics	2023	2023-01-05			10.1002/jbio.202200298
36127231	The trajectory patterns of single HIV-1 virus-like particle in live CD4 cells: A real time three-dimensional multi-resolution microscopy study using encapsulated nonblinking giant quantum dot	Li WY, Yin S, Huang SW, Yang MH, Chen PM, Wu SR, Welsher K, Yang H, Arthur Chen YM.	J Microbiol Immunol Infect. 2023 Apr;56(2):257-266. doi: 10.1016/j.jmii.2022.08.011. Epub 2022 Aug 28.	Li WY	J Microbiol Immunol Infect	2023	2022-09-20			10.1016/j.jmii.2022.08.011
36002615	Biophysical, Molecular and Proteomic Profiling of Human Retinal Organoid-Derived Exosomes	Arthur P, Kandoi S, Sun L, Kalvala A, Kutlehria S, Bhattacharya S, Kulkarni T, Nimma R, Li Y, Lamba DA, Singh M.	Pharm Res. 2023 Apr;40(4):801-816. doi: 10.1007/s11095-022-03350-7. Epub 2022 Aug 24.	Arthur P	Pharm Res	2023	2022-08-24	PMC10576571	NIHMS1835060	10.1007/s11095-022-03350-7
36997532	Cryo-tomography reveals rigid-body motion and organization of apicomplexan invasion machinery	Gui L, O'Shaughnessy WJ, Cai K, Reetz E, Reese ML, Nicastro D.	Nat Commun. 2023 Mar 30;14(1):1775. doi: 10.1038/s41467-023-37327-w.	Gui L	Nat Commun	2023	2023-03-30	PMC10063558		10.1038/s41467-023-37327-w
36997511	The plant unique ESCRT component FREE1 regulates autophagosome closure	Zeng Y, Li B, Huang S, Li H, Cao W, Chen Y, Liu G, Li Z, Yang C, Feng L, Gao J, Lo SW, Zhao J, Shen J, Guo Y, Gao C, Dagdas Y, Jiang L.	Nat Commun. 2023 Mar 30;14(1):1768. doi: 10.1038/s41467-023-37185-6.	Zeng Y	Nat Commun	2023	2023-03-30	PMC10063618		10.1038/s41467-023-37185-6
37420959	Electrochemical Redox Cycling Behavior of Gold Nanoring Electrodes Microfabricated on a Silicon Micropillar	Yin H, Tan C, Siddiqui S, Arumugam PU.	Micromachines (Basel). 2023 Mar 24;14(4):726. doi: 10.3390/mi14040726.	Yin H	Micromachines (Basel)	2023	2023-07-08	PMC10146627		10.3390/mi14040726
36986866	Gene Electrotransfer Efficiency in 2D and 3D Cancer Cell Models Using Different Electroporation Protocols: A Comparative Study	de Caro A, Bellard E, Kolosnjaj-Tabi J, Golzio M, Rols MP.	Pharmaceutics. 2023 Mar 21;15(3):1004. doi: 10.3390/pharmaceutics15031004.	de Caro A	Pharmaceutics	2023	2023-03-29	PMC10053976		10.3390/pharmaceutics15031004
36993253	Three-dimensional reconstructions of mechanosensory end organs suggest a unifying mechanism underlying dynamic, light touch	Handler A, Zhang Q, Pang S, Nguyen TM, Iskols M, Nolan-Tamariz M, Cattel S, Plumb R, Sanchez B, Ashjian K, Shotland A, Brown B, Kabeer M, Turecek J, Rankin G, Xiang W, Pavarino EC, Africawala N, Santiago C, Lee WA, Shan Xu C, Ginty DD.	bioRxiv [Preprint]. 2023 Mar 18:2023.03.17.533188. doi: 10.1101/2023.03.17.533188.	Handler A	bioRxiv	2023	2023-03-30	PMC10055218		10.1101/2023.03.17.533188
36982859	Molecular Mechanisms Underlying TNFα-Induced Mitochondrial Biogenesis in Human Airway Smooth Muscle	Dasgupta D, Mahadev Bhat S, Price AL, Delmotte P, Sieck GC.	Int J Mol Sci. 2023 Mar 17;24(6):5788. doi: 10.3390/ijms24065788.	Dasgupta D	Int J Mol Sci	2023	2023-03-29	PMC10055892		10.3390/ijms24065788
36976122	CT Rendering and Radiomic Analysis in Post-Chemotherapy Retroperitoneal Lymph Node Dissection for Testicular Cancer to Anticipate Difficulties for Young Surgeons	Scavuzzo A, Figueroa-Rodriguez P, Stefano A, Jimenez Guedulain N, Muruato Araiza S, Cendejas Gomez JJ, Quiroz Compeaán A, Victorio Vargas DO, Jiménez-Ríos MA.	J Imaging. 2023 Mar 17;9(3):71. doi: 10.3390/jimaging9030071.	Scavuzzo A	J Imaging	2023	2023-03-28	PMC10056656		10.3390/jimaging9030071
36861829	Protocol for using serial two-photon tomography to map cell types and cerebrovasculature at single-cell resolution in the whole adult mouse brain	Liwang JK, Bennett HC, Pi HJ, Kim Y.	STAR Protoc. 2023 Mar 17;4(1):102048. doi: 10.1016/j.xpro.2023.102048. Epub 2023 Jan 20.	Liwang JK	STAR Protoc	2023	2023-03-02	PMC10037193		10.1016/j.xpro.2023.102048
36938481	Fibroblast clearance of damaged tissue following laser ablation in engineered microtissues	Griebel M, Vasan A, Chen C, Eyckmans J.	APL Bioeng. 2023 Mar 14;7(1):016112. doi: 10.1063/5.0133478. eCollection 2023 Mar.	Griebel M	APL Bioeng	2023	2023-03-20	PMC10017124		10.1063/5.0133478
36912880	Activity regulates a cell type-specific mitochondrial phenotype in zebrafish lateral line hair cells	McQuate A, Knecht S, Raible DW.	Elife. 2023 Mar 13;12:e80468. doi: 10.7554/eLife.80468.	McQuate A	Elife	2023	2023-03-13	PMC10129330		10.7554/eLife.80468
36693370	A membrane reticulum, the centriculum, affects centrosome size and function in Caenorhabditis elegans	Maheshwari R, Rahman MM, Drey S, Onyundo M, Fabig G, Martinez MAQ, Matus DQ, Müller-Reichert T, Cohen-Fix O.	Curr Biol. 2023 Mar 13;33(5):791-806.e7. doi: 10.1016/j.cub.2022.12.059. Epub 2023 Jan 23.	Maheshwari R	Curr Biol	2023	2023-01-24	PMC10023444	NIHMS1868749	10.1016/j.cub.2022.12.059
36971448	Generation, High-Throughput Screening, and Biobanking of Human-Induced Pluripotent Stem Cell-Derived Cardiac Spheroids	Maas RGC, Beekink T, Chirico N, Snijders Blok CJB, Dokter I, Sampaio-Pinto V, van Mil A, Doevendans PA, Buikema JW, Sluijter JPG, Stillitano F.	J Vis Exp. 2023 Mar 10;(193). doi: 10.3791/64365.	Maas RGC	J Vis Exp	2023	2023-03-27			10.3791/64365
36945420	Cell-Type Specific Connectivity of Whisker-Related Sensory and Motor Cortical Input to Dorsal Striatum	Sanabria BD, Baskar SS, Yonk AJ, Lee CR, Margolis DJ.	bioRxiv [Preprint]. 2023 Mar 6:2023.03.06.531405. doi: 10.1101/2023.03.06.531405.	Sanabria BD	bioRxiv	2023	2023-03-22	PMC10028946		10.1101/2023.03.06.531405
36734980	Clathrin coats partially preassemble and subsequently bend during endocytosis	Mund M, Tschanz A, Wu YL, Frey F, Mehl JL, Kaksonen M, Avinoam O, Schwarz US, Ries J.	J Cell Biol. 2023 Mar 6;222(3):e202206038. doi: 10.1083/jcb.202206038. Epub 2023 Feb 3.	Mund M	J Cell Biol	2023	2023-02-03	PMC9929656		10.1083/jcb.202206038
36908642	Visualization of Lipid Droplets in the Alveolar Macrophage Cell Line MH-S with Live-cell Imaging by 3D Holotomographic Microscopy (Nanolive)	Pérez-Montero A, Zaragoza O, Luque A, Hortelano S, Acebo P.	Bio Protoc. 2023 Mar 5;13(5):e4629. doi: 10.21769/BioProtoc.4629. eCollection 2023 Mar 5.	Pérez-Montero A	Bio Protoc	2023	2023-03-13	PMC9993077		10.21769/BioProtoc.4629
37333433	Dynamic single cell analysis in a proximal-tubule-on-chip reveals heterogeneous epithelial colonization strategies of uropathogenic Escherichia coli under shear stress	Antypas H, Zhang T, Choong FX, Melican K, Richter-Dahlfors A.	FEMS Microbes. 2023 Mar 3;4:xtad007. doi: 10.1093/femsmc/xtad007. eCollection 2023.	Antypas H	FEMS Microbes	2023	2023-06-19	PMC10117878		10.1093/femsmc/xtad007
36922590	Spatial mapping of mitochondrial networks and bioenergetics in lung cancer	Han M, Bushong EA, Segawa M, Tiard A, Wong A, Brady MR, Momcilovic M, Wolf DM, Zhang R, Petcherski A, Madany M, Xu S, Lee JT, Poyurovsky MV, Olszewski K, Holloway T, Gomez A, John MS, Dubinett SM, Koehler CM, Shirihai OS, Stiles L, Lisberg A, Soatto S, Sadeghi S, Ellisman MH, Shackelford DB.	Nature. 2023 Mar;615(7953):712-719. doi: 10.1038/s41586-023-05793-3. Epub 2023 Mar 15.	Han M	Nature	2023	2023-03-16	PMC10033418		10.1038/s41586-023-05793-3
36859545	Blebs promote cell survival by assembling oncogenic signalling hubs	Weems AD, Welf ES, Driscoll MK, Zhou FY, Mazloom-Farsibaf H, Chang BJ, Murali VS, Gihana GM, Weiss BG, Chi J, Rajendran D, Dean KM, Fiolka R, Danuser G.	Nature. 2023 Mar;615(7952):517-525. doi: 10.1038/s41586-023-05758-6. Epub 2023 Mar 1.	Weems AD	Nature	2023	2023-03-01	PMC10881276	NIHMS1959890	10.1038/s41586-023-05758-6
36823335	Field-dependent deep learning enables high-throughput whole-cell 3D super-resolution imaging	Fu S, Shi W, Luo T, He Y, Zhou L, Yang J, Yang Z, Liu J, Liu X, Guo Z, Yang C, Liu C, Huang ZL, Ries J, Zhang M, Xi P, Jin D, Li Y.	Nat Methods. 2023 Mar;20(3):459-468. doi: 10.1038/s41592-023-01775-5. Epub 2023 Feb 23.	Fu S	Nat Methods	2023	2023-02-24			10.1038/s41592-023-01775-5
36764212	Relationship between hippocampal subfields volume and balance function in healthy older adults	Ide R, Ota M, Hada Y, Takahashi T, Tamura M, Nemoto K, Arai T.	Gait Posture. 2023 Mar;101:90-94. doi: 10.1016/j.gaitpost.2023.02.003. Epub 2023 Feb 4.	Ide R	Gait Posture	2023	2023-02-10			10.1016/j.gaitpost.2023.02.003
36698307	Actin Filaments Couple the Protrusive Tips to the Nucleus through the I-BAR Domain Protein IRSp53 during the Migration of Cells on 1D Fibers	Mukherjee A, Ron JE, Hu HT, Nishimura T, Hanawa-Suetsugu K, Behkam B, Mimori-Kiyosue Y, Gov NS, Suetsugu S, Nain AS.	Adv Sci (Weinh). 2023 Mar;10(7):e2207368. doi: 10.1002/advs.202207368. Epub 2023 Jan 25.	Mukherjee A	Adv Sci (Weinh)	2023	2023-01-26	PMC9982589		10.1002/advs.202207368
36690303	Tumor volume definitions in head and neck squamous cell carcinoma - Comparing PET/MRI and histopathology	Terzidis E, Friborg J, Vogelius IR, Lelkaitis G, von Buchwald C, Olin AB, Johannesen HH, Fischer BM, Wessel I, Rasmussen JH.	Radiother Oncol. 2023 Mar;180:109484. doi: 10.1016/j.radonc.2023.109484. Epub 2023 Jan 20.	Terzidis E	Radiother Oncol	2023	2023-01-23			10.1016/j.radonc.2023.109484
36587735	Three-dimensional cellular visualization in mouse apical periodontitis using combined whole-mount staining and optical tissue clearing	Tazawa K, Sasaki H.	J Oral Biosci. 2023 Mar;65(1):132-135. doi: 10.1016/j.job.2022.12.003. Epub 2022 Dec 29.	Tazawa K	J Oral Biosci	2023	2023-01-01	PMC10299740	NIHMS1906837	10.1016/j.job.2022.12.003
36524741	Holographically Activatable Nanoprobe via Glutathione/Albumin-Mediated Exponential Signal Amplification for High-Contrast Tumor Imaging	Li T, Tan S, Li M, Luo J, Zhang Y, Jiang Z, Deng Y, Han L, Ke H, Shen J, Tang Y, Liu F, Chen H, Yang T.	Adv Mater. 2023 Mar;35(10):e2209603. doi: 10.1002/adma.202209603. Epub 2023 Jan 12.	Li T	Adv Mater	2023	2022-12-16			10.1002/adma.202209603
36504356	Mapping Nanomechanical Properties of Basal Surfaces in Metastatic Intestinal 3D Living Organoids with High-Speed Scanning Ion Conductance Microscopy	Wang D, Nguyen HG, Nakayama M, Oshima H, Sun L, Oshima M, Watanabe S.	Small. 2023 Mar;19(9):e2206213. doi: 10.1002/smll.202206213. Epub 2022 Dec 11.	Wang D	Small	2023	2022-12-12			10.1002/smll.202206213
35880846	Taking molecular pathology to the next level: Whole slide multicolor confocal imaging with the Pannoramic Confocal digital pathology scanner	Rebenku I, Bartha FA, Katona T, Zsebik B, Antalffy G, Takács L, Molnár B, Vereb G.	Cytometry A. 2023 Mar;103(3):198-207. doi: 10.1002/cyto.a.24675. Epub 2022 Aug 5.	Rebenku I	Cytometry A	2023	2022-07-26			10.1002/cyto.a.24675
36790864	Entropy-Driven Three-Dimensional DNA Nanofireworks for Simultaneous Real-Time Imaging of Telomerase and MicroRNA in Living Cells	Wang J, Wang K, Peng H, Zhang Z, Yang Z, Song M, Jiang G.	Anal Chem. 2023 Feb 28;95(8):4138-4146. doi: 10.1021/acs.analchem.2c05200. Epub 2023 Feb 15.	Wang J	Anal Chem	2023	2023-02-15			10.1021/acs.analchem.2c05200
36849727	Remote-refocusing light-sheet fluorescence microscopy enables 3D imaging of electromechanical coupling of hiPSC-derived and adult cardiomyocytes in co-culture	Dvinskikh L, Sparks H, Brito L, MacLeod KT, Harding SE, Dunsby C.	Sci Rep. 2023 Feb 27;13(1):3342. doi: 10.1038/s41598-023-29419-w.	Dvinskikh L	Sci Rep	2023	2023-02-28	PMC9970973		10.1038/s41598-023-29419-w
36829143	Large-scale in vitro microdosimetry via live cell microscopy imaging: implications for radiosensitivity and RBE evaluations in alpha-emitter radiopharmaceutical therapy	Bastiaannet R, Liatsou I, F Hobbs R, Sgouros G.	J Transl Med. 2023 Feb 24;21(1):144. doi: 10.1186/s12967-023-03991-1.	Bastiaannet R	J Transl Med	2023	2023-02-24	PMC9951424		10.1186/s12967-023-03991-1
36901863	Disorder of Golgi Apparatus Precedes Anoxia-Induced Pathology of Mitochondria	Morozov YM, Rakic P.	Int J Mol Sci. 2023 Feb 23;24(5):4432. doi: 10.3390/ijms24054432.	Morozov YM	Int J Mol Sci	2023	2023-03-11	PMC10003327		10.3390/ijms24054432
36866226	Mid-infrared Chemical Imaging of Intracellular Tau Fibrils using Fluorescence-guided Computational Photothermal Microscopy	Zhao J, Jiang L, Matlock A, Xu Y, Zhu J, Zhu H, Tian L, Wolozin B, Cheng JX.	ArXiv [Preprint]. 2023 Feb 23:arXiv:2302.11769v1.	Zhao J	ArXiv	2023	2023-03-03	PMC9980272
36821548	Fusome topology and inheritance during insect gametogenesis	Diegmiller R, Imran Alsous J, Li D, Yamashita YM, Shvartsman SY.	PLoS Comput Biol. 2023 Feb 23;19(2):e1010875. doi: 10.1371/journal.pcbi.1010875. eCollection 2023 Feb.	Diegmiller R	PLoS Comput Biol	2023	2023-02-23	PMC9949678		10.1371/journal.pcbi.1010875
36903683	Automated Approach to In Vitro Image-Guided Photothermal Therapy with Top-Down and Bottom-Up-Synthesized Graphene Quantum Dots	Lee B, Stokes GA, Valimukhametova A, Nguyen S, Gonzalez-Rodriguez R, Bhaloo A, Coffer J, Naumov AV.	Nanomaterials (Basel). 2023 Feb 22;13(5):805. doi: 10.3390/nano13050805.	Lee B	Nanomaterials (Basel)	2023	2023-03-11	PMC10005083		10.3390/nano13050805
36805107	Cryo-plasma FIB/SEM volume imaging of biological specimens	Dumoux M, Glen T, Smith JLR, Ho EML, Perdigão LMA, Pennington A, Klumpe S, Yee NBY, Farmer DA, Lai PYA, Bowles W, Kelley R, Plitzko JM, Wu L, Basham M, Clare DK, Siebert CA, Darrow MC, Naismith JH, Grange M.	Elife. 2023 Feb 21;12:e83623. doi: 10.7554/eLife.83623.	Dumoux M	Elife	2023	2023-02-22	PMC9995114		10.7554/eLife.83623
36621814	Hybrid Cyanine/Methotrexate Nanoparticles for Synergistic PDT/Chemotherapy of Breast Cancer	Muangsopa P, Chansaenpak K, Kampaengsri S, Saetiew J, Noisa P, Meemon P, Kamkaew A.	ACS Appl Bio Mater. 2023 Feb 20;6(2):603-614. doi: 10.1021/acsabm.2c00893. Epub 2023 Jan 9.	Muangsopa P	ACS Appl Bio Mater	2023	2023-01-09			10.1021/acsabm.2c00893
36602266	Configuration-Induced Multichromism of Phenanthridine Derivatives: A Type of Versatile Fluorescent Probe for Microenvironmental Monitoring	Huang W, Feng S, Liu J, Liang B, Zhou Y, Yu M, Liang J, Huang J, Lü X, Huang W.	Angew Chem Int Ed Engl. 2023 Feb 20;62(9):e202219337. doi: 10.1002/anie.202219337. Epub 2023 Jan 24.	Huang W	Angew Chem Int Ed Engl	2023	2023-01-05			10.1002/anie.202219337
36826911	Synthesis and Spectral Characterisation of Fabricated Cerium-Doped Magnesium Oxide Nanoparticles: Evaluation of the Antimicrobial Potential and Its Membranolytic Activity through Large Unilamellar Vesicles	Khatua A, Kumari K, Khatak D, Roy A, Bhatt N, Paul B, Naik A, Patel AK, Panigrahi UK, Sahu SK, Saravanan M, Meena R.	J Funct Biomater. 2023 Feb 17;14(2):112. doi: 10.3390/jfb14020112.	Khatua A	J Funct Biomater	2023	2023-02-24	PMC9966552		10.3390/jfb14020112
36795088	MorphoFeatures for unsupervised exploration of cell types, tissues, and organs in volume electron microscopy	Zinchenko V, Hugger J, Uhlmann V, Arendt D, Kreshuk A.	Elife. 2023 Feb 16;12:e80918. doi: 10.7554/eLife.80918.	Zinchenko V	Elife	2023	2023-02-16	PMC9934868		10.7554/eLife.80918
36633262	Portable light-sheet optofluidic microscopy for 3D fluorescence imaging flow cytometry	Son J, Mandracchia B, Silva Trenkle AD, Kwong GA, Jia S.	Lab Chip. 2023 Feb 14;23(4):624-630. doi: 10.1039/d2lc01024k.	Son J	Lab Chip	2023	2023-01-12	PMC9931680	NIHMS1866109	10.1039/d2lc01024k
37602862	An Innovative Toolkit to Investigate the Complex Mechanisms of Cardiac Arrhythmias	Clauss S.	J Vis Exp. 2023 Feb 10;(192). doi: 10.3791/64932.	Clauss S	J Vis Exp	2023	2023-08-21			10.3791/64932
36847393	3-D Time-Lapse Imaging of Cell Wall Dynamics Using Calcofluor in the Moss Physcomitrium patens	Bao L, Running MP.	J Vis Exp. 2023 Feb 10;(192). doi: 10.3791/64651.	Bao L	J Vis Exp	2023	2023-02-27			10.3791/64651
36844894	Label-free, fast, 2-photon volume imaging of the organization of neurons and glia in the enteric nervous system	Hazart D, Delhomme B, Oheim M, Ricard C.	Front Neuroanat. 2023 Feb 9;16:1070062. doi: 10.3389/fnana.2022.1070062. eCollection 2022.	Hazart D	Front Neuroanat	2023	2023-02-27	PMC9948619		10.3389/fnana.2022.1070062
36755325	Multiscale reconstruction of bronchus and cancer cells in human lung adenocarcinoma	Li X, Zhang B, Liang Y, Li T.	Biomed Eng Online. 2023 Feb 8;22(1):11. doi: 10.1186/s12938-023-01072-4.	Li X	Biomed Eng Online	2023	2023-02-09	PMC9906908		10.1186/s12938-023-01072-4
36845124	ROCKETS - a novel one-for-all toolbox for light sheet microscopy in drug discovery	Mueller JPJ, Dobosz M, O'Brien N, Abdoush N, Giusti AM, Lechmann M, Osl F, Wolf AK, Arellano-Viera E, Shaikh H, Sauer M, Rosenwald A, Herting F, Umaña P, Colombetti S, Pöschinger T, Beilhack A.	Front Immunol. 2023 Feb 7;14:1034032. doi: 10.3389/fimmu.2023.1034032. eCollection 2023.	Mueller JPJ	Front Immunol	2023	2023-02-27	PMC9945347		10.3389/fimmu.2023.1034032
36834652	Definition and Quantification of Three-Dimensional Imaging Targets to Phenotype Pre-Eclampsia Subtypes: An Exploratory Study	Hermans S, Pilon J, Eschweiler D, Stegmaier J, Severens-Rijvers CAH, Al-Nasiry S, van Zandvoort M, Kapsokalyvas D.	Int J Mol Sci. 2023 Feb 7;24(4):3240. doi: 10.3390/ijms24043240.	Hermans S	Int J Mol Sci	2023	2023-02-25	PMC9959375		10.3390/ijms24043240
36747228	Clinical utility of combined assessments of 4D volumetric perfusion CT, diffusion-weighted MRI and (18)F-FDG PET-CT for the prediction of outcomes of head and neck squamous cell carcinoma treated with chemoradiotherapy	Tsuchiya H, Matoba M, Nishino Y, Ota K, Doai M, Nagata H, Tuji H.	Radiat Oncol. 2023 Feb 6;18(1):24. doi: 10.1186/s13014-023-02202-x.	Tsuchiya H	Radiat Oncol	2023	2023-02-07	PMC9901150		10.1186/s13014-023-02202-x
36838531	Potential Treatment of Dermatophyte Trichophyton rubrum in Rat Model Using Topical Green Biosynthesized Silver Nanoparticles with Achillea santolina Extract	Abdallah BM, Rajendran P, Ali EM.	Molecules. 2023 Feb 5;28(4):1536. doi: 10.3390/molecules28041536.	Abdallah BM	Molecules	2023	2023-02-25	PMC9965404		10.3390/molecules28041536
36778488	Light sheet autofluorescence lifetime imaging with a single photon avalanche diode array	Samimi K, Desa DE, Lin W, Weiss K, Li J, Huisken J, Miskolci V, Huttenlocher A, Chacko JV, Velten A, Rogers JD, Eliceiri KW, Skala MC.	bioRxiv [Preprint]. 2023 Feb 3:2023.02.01.526695. doi: 10.1101/2023.02.01.526695.	Samimi K	bioRxiv	2023	2023-02-13	PMC9915663		10.1101/2023.02.01.526695
36737476	Three-dimensional mapping in multi-samples with large-scale imaging and multiplexed post staining	Chen S, Liu G, Li A, Liu Z, Long B, Yang X, Gong H, Li X.	Commun Biol. 2023 Feb 3;6(1):148. doi: 10.1038/s42003-023-04456-3.	Chen S	Commun Biol	2023	2023-02-03	PMC9898531		10.1038/s42003-023-04456-3
36771082	Identifying STEDable BF(2)-Azadipyrromethene Fluorophores	Curtin N, Garre M, Wu D, O'Shea DF.	Molecules. 2023 Feb 2;28(3):1415. doi: 10.3390/molecules28031415.	Curtin N	Molecules	2023	2023-02-11	PMC9919209		10.3390/molecules28031415
36959914	Analyzing anatomy over three dimensions unpacks the differences in mesophyll diffusive area between sun and shade Vitis vinifera leaves	Théroux-Rancourt G, Herrera JC, Voggeneder K, De Berardinis F, Luijken N, Nocker L, Savi T, Scheffknecht S, Schneck M, Tholen D.	AoB Plants. 2023 Jan 25;15(2):plad001. doi: 10.1093/aobpla/plad001. eCollection 2023 Feb.	Théroux-Rancourt G	AoB Plants	2023	2023-03-24	PMC10029806		10.1093/aobpla/plad001
36646896	Integrated multimodality microscope for accurate and efficient target-guided cryo-lamellae preparation	Li W, Lu J, Xiao K, Zhou M, Li Y, Zhang X, Li Z, Gu L, Xu X, Guo Q, Xu T, Ji W.	Nat Methods. 2023 Feb;20(2):268-275. doi: 10.1038/s41592-022-01749-z. Epub 2023 Jan 16.	Li W	Nat Methods	2023	2023-01-16	PMC9911353		10.1038/s41592-022-01749-z
36599395	Effect of Cellular and Microenvironmental Multidrug Resistance on Tumor-Targeted Drug Delivery in Triple-Negative Breast cancer	Tezcan O, Elshafei AS, Benderski K, Rama E, Wagner M, Moeckel D, Pola R, Pechar M, Etrych T, von Stillfried S, Kiessling F, Weiskirchen R, Meurer S, Lammers T.	J Control Release. 2023 Feb;354:784-793. doi: 10.1016/j.jconrel.2022.12.056. Epub 2023 Jan 28.	Tezcan O	J Control Release	2023	2023-01-04	PMC7614501	EMS173911	10.1016/j.jconrel.2022.12.056
36482792	Three-dimensional analysis of membrane structures associated with tomato spotted wilt virus infection	Guo J, Wang G, Xie L, Wang X, Feng L, Guo W, Tao X, Humbel BM, Zhang Z, Hong J.	Plant Cell Environ. 2023 Feb;46(2):650-664. doi: 10.1111/pce.14511. Epub 2022 Dec 19.	Guo J	Plant Cell Environ	2023	2022-12-09	PMC10107360		10.1111/pce.14511
36459158	Acidic pH-Triggered Live-Cell Lysosome Specific Tracking, Ratiometric pH Sensing, and Multicolor Imaging by Visible to NIR Switchable Cy-7 Dyes	Mukherjee A, Saha PC, Kar S, Guha P, Das RS, Bera T, Guha S.	Chembiochem. 2023 Feb 1;24(3):e202200641. doi: 10.1002/cbic.202200641. Epub 2022 Dec 28.	Mukherjee A	Chembiochem	2023	2022-12-02			10.1002/cbic.202200641
36394782	In silico and in vitro analysis of the impact of single substitutions within EXO-motifs on Hsa-MiR-1246 intercellular transfer in breast cancer cell	Rybarczyk A, Lehmann T, Iwańczyk-Skalska E, Juzwa W, Pławski A, Kopciuch K, Blazewicz J, Jagodziński PP.	J Appl Genet. 2023 Feb;64(1):105-124. doi: 10.1007/s13353-022-00730-y. Epub 2022 Nov 17.	Rybarczyk A	J Appl Genet	2023	2022-11-17	PMC9837009		10.1007/s13353-022-00730-y
36196511	Sodium and quantitative hydrogen parameter changes in muscle tissue after eccentric exercise and in delayed-onset muscle soreness assessed with magnetic resonance imaging	Höger SA, Gast LV, Marty B, Hotfiel T, Bickelhaupt S, Uder M, Heiss R, Nagel AM.	NMR Biomed. 2023 Feb;36(2):e4840. doi: 10.1002/nbm.4840. Epub 2022 Nov 5.	Höger SA	NMR Biomed	2023	2022-10-05			10.1002/nbm.4840
36150743	ATP line splitting in association with reduced intracellular magnesium and pH: a brain (31) P MR spectroscopic imaging (MRSI) study of pediatric patients with myelin oligodendrocyte glycoprotein antibody-associated disorders (MOGADs)	Ren J, Yu F, Greenberg BM.	NMR Biomed. 2023 Feb;36(2):e4836. doi: 10.1002/nbm.4836. Epub 2022 Oct 14.	Ren J	NMR Biomed	2023	2022-09-23			10.1002/nbm.4836
36128887	Real-time trajectory guide tracking for intraoperative MRI-guided neurosurgery	Olsen ME, Brodsky EK, Oler JA, Riedel MK, Mueller SAL, Vermilyea SC, Metzger JM, Tao Y, Brunner KG, Ahmed AS, Zhang SC, Emborg ME, Kalin NH, Block WF.	Magn Reson Med. 2023 Feb;89(2):710-720. doi: 10.1002/mrm.29426. Epub 2022 Sep 21.	Olsen ME	Magn Reson Med	2023	2022-09-21	PMC9930741	NIHMS1848840	10.1002/mrm.29426
36112427	Development of a new bio-microscope for 3D geometry characterization of fruit single cells	Zhang M, Wang Y, Wang J, Li Z, Tchuenbou-Magaia F.	J Texture Stud. 2023 Feb;54(1):76-84. doi: 10.1111/jtxs.12719. Epub 2022 Sep 30.	Zhang M	J Texture Stud	2023	2022-09-16			10.1111/jtxs.12719
34766255	The cytotoxicity of zinc oxide nanoparticles to 3D brain organoids results from excessive intracellular zinc ions and defective autophagy	Liu L, Wang J, Zhang J, Huang C, Yang Z, Cao Y.	Cell Biol Toxicol. 2023 Feb;39(1):259-275. doi: 10.1007/s10565-021-09678-x. Epub 2021 Nov 11.	Liu L	Cell Biol Toxicol	2023	2021-11-12			10.1007/s10565-021-09678-x
36717650	Assessment of therapeutic role of mesenchymal stromal cells in mouse models of graft-versus-host disease using cryo-imaging	Wuttisarnwattana P, Eid S, Wilson DL, Cooke KR.	Sci Rep. 2023 Jan 30;13(1):1698. doi: 10.1038/s41598-023-28478-3.	Wuttisarnwattana P	Sci Rep	2023	2023-01-30	PMC9886911		10.1038/s41598-023-28478-3
36838026	On-Line Fluorescence Microscopy for Identification and Imaging of Apoptotic Cell with Synchrotron-Based Soft X-ray Tomography	Zhang C, Wu Z, Dang Z, Tian L, Guan Y, Liu G, Tian Y.	Micromachines (Basel). 2023 Jan 27;14(2):326. doi: 10.3390/mi14020326.	Zhang C	Micromachines (Basel)	2023	2023-02-25	PMC9963497		10.3390/mi14020326
36747618	Deep learning enables fast, gentle STED microscopy	Ebrahimi V, Stephan T, Kim J, Carravilla P, Eggeling C, Jakobs S, Han KY.	bioRxiv [Preprint]. 2023 Jan 27:2023.01.26.525571. doi: 10.1101/2023.01.26.525571.	Ebrahimi V	bioRxiv	2023	2023-02-07	PMC9900922		10.1101/2023.01.26.525571
36694208	Tracking unlabeled cancer cells imaged with low resolution in wide migration chambers via U-NET class-1 probability (pseudofluorescence)	Antonello P, Morone D, Pirani E, Uguccioni M, Thelen M, Krause R, Pizzagalli DU.	J Biol Eng. 2023 Jan 24;17(1):5. doi: 10.1186/s13036-022-00321-9.	Antonello P	J Biol Eng	2023	2023-01-24	PMC9872392		10.1186/s13036-022-00321-9
36691074	An atlas of lamina-associated chromatin across twelve human cell types reveals an intermediate chromatin subtype	Shah PP, Keough KC, Gjoni K, Santini GT, Abdill RJ, Wickramasinghe NM, Dundes CE, Karnay A, Chen A, Salomon REA, Walsh PJ, Nguyen SC, Whalen S, Joyce EF, Loh KM, Dubois N, Pollard KS, Jain R.	Genome Biol. 2023 Jan 23;24(1):16. doi: 10.1186/s13059-023-02849-5.	Shah PP	Genome Biol	2023	2023-01-23	PMC9869549		10.1186/s13059-023-02849-5
36379877	Multi-Dimensional Structure and Dynamics Landscape of Proteins in Mammalian Cells Revealed by In-Cell NMR	Kadavath H, Cecilia Prymaczok N, Eichmann C, Riek R, Gerez JA.	Angew Chem Int Ed Engl. 2023 Jan 23;62(4):e202213976. doi: 10.1002/anie.202213976. Epub 2022 Dec 14.	Kadavath H	Angew Chem Int Ed Engl	2023	2022-11-15	PMC10107511		10.1002/anie.202213976
36669472	Multiplexed 3D atlas of state transitions and immune interaction in colorectal cancer	Lin JR, Wang S, Coy S, Chen YA, Yapp C, Tyler M, Nariya MK, Heiser CN, Lau KS, Santagata S, Sorger PK.	Cell. 2023 Jan 19;186(2):363-381.e19. doi: 10.1016/j.cell.2022.12.028.	Lin JR	Cell	2023	2023-01-20	PMC10019067	NIHMS1863463	10.1016/j.cell.2022.12.028
36434788	Ultraliser: a framework for creating multiscale, high-fidelity and geometrically realistic 3D models for in silico neuroscience	Abdellah M, Cantero JJG, Guerrero NR, Foni A, Coggan JS, Calì C, Agus M, Zisis E, Keller D, Hadwiger M, Magistretti PJ, Markram H, Schürmann F.	Brief Bioinform. 2023 Jan 19;24(1):bbac491. doi: 10.1093/bib/bbac491.	Abdellah M	Brief Bioinform	2023	2022-11-26	PMC9851302		10.1093/bib/bbac491
36743653	Decellularized vascularized bone grafts: A preliminary in vitro porcine model for bioengineered transplantable bone shafts	Rougier G, Maistriaux L, Fievé L, Xhema D, Evrard R, Manon J, Olszewski R, Szmytka F, Thurieau N, Boisson J, Kadlub N, Gianello P, Behets C, Lengelé B.	Front Bioeng Biotechnol. 2023 Jan 18;10:1003861. doi: 10.3389/fbioe.2022.1003861. eCollection 2022.	Rougier G	Front Bioeng Biotechnol	2023	2023-02-06	PMC9890275		10.3389/fbioe.2022.1003861
36733766	Deciphering an isolated lung phenotype of NKX2-1 frameshift pathogenic variant	Delestrain C, Aissat A, Nattes E, Gibertini I, Lacroze V, Simon S, Decrouy X, de Becdelièvre A, Fanen P, Epaud R.	Front Pediatr. 2023 Jan 17;10:978598. doi: 10.3389/fped.2022.978598. eCollection 2022.	Delestrain C	Front Pediatr	2023	2023-02-03	PMC9888430		10.3389/fped.2022.978598
36648432	GluA3 subunits are required for appropriate assembly of AMPAR GluA2 and GluA4 subunits on cochlear afferent synapses and for presynaptic ribbon modiolar-pillar morphology	Rutherford MA, Bhattacharyya A, Xiao M, Cai HM, Pal I, Rubio ME.	Elife. 2023 Jan 17;12:e80950. doi: 10.7554/eLife.80950.	Rutherford MA	Elife	2023	2023-01-17	PMC9891727		10.7554/eLife.80950
36638466	Standardizing image assessment in optical diffraction tomography	He Y, Zhou N, Ziemczonok M, Wang Y, Lei L, Duan L, Zhou R.	Opt Lett. 2023 Jan 15;48(2):395-398. doi: 10.1364/OL.478554.	He Y	Opt Lett	2023	2023-01-13			10.1364/OL.478554
36685227	Restoring morphology of light sheet microscopy data based on magnetic resonance histology	Tian Y, Cook JJ, Johnson GA.	Front Neurosci. 2023 Jan 4;16:1011895. doi: 10.3389/fnins.2022.1011895. eCollection 2022.	Tian Y	Front Neurosci	2023	2023-01-23	PMC9846533		10.3389/fnins.2022.1011895
36346671	Integration of ER protein quality control mechanisms defines β cell function and ER architecture	Shrestha N, Torres M, Zhang J, Lu Y, Haataja L, Reinert RB, Knupp J, Chen YJ, Parlakgul G, Arruda AP, Tsai B, Arvan P, Qi L.	J Clin Invest. 2023 Jan 3;133(1):e163584. doi: 10.1172/JCI163584.	Shrestha N	J Clin Invest	2023	2022-11-08	PMC9797341		10.1172/JCI163584
36588110	Tetra-color superresolution microscopy based on excitation spectral demixing	Wu W, Luo S, Fan C, Yang T, Zhang S, Meng W, Xu T, Ji W, Gu L.	Light Sci Appl. 2023 Jan 2;12(1):9. doi: 10.1038/s41377-022-01054-6.	Wu W	Light Sci Appl	2023	2023-01-01	PMC9806106		10.1038/s41377-022-01054-6
35972400	3D (x-y-t) Raman imaging of tomato fruit cuticle: Microchemistry during development	González Moreno A, Domínguez E, Mayer K, Xiao N, Bock P, Heredia A, Gierlinger N.	Plant Physiol. 2023 Jan 2;191(1):219-232. doi: 10.1093/plphys/kiac369.	González Moreno A	Plant Physiol	2023	2022-08-16	PMC9806558		10.1093/plphys/kiac369
38159227	Correlative Cryo-imaging Using Soft X-Ray Tomography for the Study of Virus Biology in Cells and Tissues	Jadhav AC, Kounatidis I.	Subcell Biochem. 2023;106:169-196. doi: 10.1007/978-3-031-40086-5_6.	Jadhav AC	Subcell Biochem	2023	2023-12-30			10.1007/978-3-031-40086-5_6
37962794	Techniques to Render Dendritic Spines Visible in the Microscope	Wouterlood FG.	Adv Neurobiol. 2023;34:69-102. doi: 10.1007/978-3-031-36159-3_2.	Wouterlood FG	Adv Neurobiol	2023	2023-11-14			10.1007/978-3-031-36159-3_2
37464244	A Roadmap for Three-Dimensional Analysis of the Intact Mouse Ovary	Soygur B, Foecke MH, Gaylord EA, Fries A, Li J, Arora R, Laird DJ.	Methods Mol Biol. 2023;2677:203-219. doi: 10.1007/978-1-0716-3259-8_12.	Soygur B	Methods Mol Biol	2023	2023-07-18	PMC10796149	NIHMS1956335	10.1007/978-1-0716-3259-8_12
37451776	Nanogold based protein localization enables subcellular visualization of cell junction protein by SBF-SEM	Liang FX, Sall J, Petzold C, van Opbergen CJM, Liang X, Delmar M.	Methods Cell Biol. 2023;177:55-81. doi: 10.1016/bs.mcb.2022.12.020. Epub 2023 Apr 17.	Liang FX	Methods Cell Biol	2023	2023-07-14	PMC10612668	NIHMS1937675	10.1016/bs.mcb.2022.12.020
37451767	Mitochondria morphometry in 3D datasets obtained from mouse brains with serial block-face scanning electron microscopy	Jiao W, Chatton JY, Genoud C.	Methods Cell Biol. 2023;177:197-211. doi: 10.1016/bs.mcb.2023.01.021. Epub 2023 Mar 21.	Jiao W	Methods Cell Biol	2023	2023-07-14			10.1016/bs.mcb.2023.01.021
37451764	Liver inter-organelle membrane contact sites revealed by serial section electron tomography	Raimondi A, Ilacqua N, Pellegrini L.	Methods Cell Biol. 2023;177:101-123. doi: 10.1016/bs.mcb.2022.12.021. Epub 2023 Feb 10.	Raimondi A	Methods Cell Biol	2023	2023-07-14			10.1016/bs.mcb.2022.12.021
37335489	Visualizing Chromosome Territories and Nuclear Architecture of Large Plant Genomes Using Alien Introgressions	Perničková K, Kopecký D.	Methods Mol Biol. 2023;2672:365-376. doi: 10.1007/978-1-0716-3226-0_23.	Perničková K	Methods Mol Biol	2023	2023-06-19			10.1007/978-1-0716-3226-0_23
37212995	Segmentation, 3D Reconstruction, and Analysis of PcG Proteins in Fluorescence Microscopy Images in Different Cell Culture Conditions	Gregoretti F, Lucini F, Cesarini E, Oliva G, Lanzuolo C, Antonelli L.	Methods Mol Biol. 2023;2655:147-169. doi: 10.1007/978-1-0716-3143-0_12.	Gregoretti F	Methods Mol Biol	2023	2023-05-22			10.1007/978-1-0716-3143-0_12
37212988	Physics-Based Polymer Models to Probe Chromosome Structure in Single Molecules	Conte M, Chiariello AM, Bianco S, Esposito A, Abraham A, Nicodemi M.	Methods Mol Biol. 2023;2655:57-66. doi: 10.1007/978-1-0716-3143-0_5.	Conte M	Methods Mol Biol	2023	2023-05-22			10.1007/978-1-0716-3143-0_5
37164543	Single-molecule imaging in the primary cilium	Weiss LE, Love JF, Yoon J, Comerci CJ, Milenkovic L, Kanie T, Jackson PK, Stearns T, Gustavsson AK.	Methods Cell Biol. 2023;176:59-83. doi: 10.1016/bs.mcb.2023.01.003. Epub 2023 Feb 24.	Weiss LE	Methods Cell Biol	2023	2023-05-10	PMC10509820	NIHMS1912176	10.1016/bs.mcb.2023.01.003
37164537	High-SPEED super-resolution SPEED microscopy to study primary cilium signaling in vivo	Tingey M, Ruba A, Yang W.	Methods Cell Biol. 2023;176:181-197. doi: 10.1016/bs.mcb.2022.12.016. Epub 2023 Jan 27.	Tingey M	Methods Cell Biol	2023	2023-05-10			10.1016/bs.mcb.2022.12.016
37106200	Live Imaging of CAR T Cell Ca(2+) Signals in Tumor Slices Using Confocal Microscopy	Espie D, Barrin S, Rajnpreht I, Vimeux L, Donnadieu E.	Methods Mol Biol. 2023;2654:453-462. doi: 10.1007/978-1-0716-3135-5_29.	Espie D	Methods Mol Biol	2023	2023-04-27			10.1007/978-1-0716-3135-5_29
36995613	Tissue Clearing and Confocal Microscopic Imaging for Skeletal Muscle	Karthikeyan S, Asakura Y, Verma M, Asakura A.	Methods Mol Biol. 2023;2640:453-462. doi: 10.1007/978-1-0716-3036-5_31.	Karthikeyan S	Methods Mol Biol	2023	2023-03-30			10.1007/978-1-0716-3036-5_31
36773240	Imaging of Cortical Microtubules in Plants Under Salt Stress	Wang S, Xu L, Li C, Zhu L, Fu Y, Guo Y.	Methods Mol Biol. 2023;2604:257-261. doi: 10.1007/978-1-0716-2867-6_20.	Wang S	Methods Mol Biol	2023	2023-02-11			10.1007/978-1-0716-2867-6_20
36688682	Glia Cell Morphology Analysis Using the Fiji GliaMorph Toolkit	Kugler E, Breitenbach EM, MacDonald R.	Curr Protoc. 2023 Jan;3(1):e654. doi: 10.1002/cpz1.654.	Kugler E	Curr Protoc	2023	2023-01-23	PMC10108223		10.1002/cpz1.654
36653716	An In Vivo Model to Study Cell Migration in XYZ-T Dimension Followed by Whole-Mount Re-evaluation	Seynhaeve ALB, Ten Hagen TLM.	Methods Mol Biol. 2023;2608:325-341. doi: 10.1007/978-1-0716-2887-4_19.	Seynhaeve ALB	Methods Mol Biol	2023	2023-01-18			10.1007/978-1-0716-2887-4_19
36653713	Visualizing and Quantifying mRNA Localization at the Invasive Front of 3D Cancer Spheroids	Moissoglu K, Lockett SJ, Mili S.	Methods Mol Biol. 2023;2608:263-280. doi: 10.1007/978-1-0716-2887-4_16.	Moissoglu K	Methods Mol Biol	2023	2023-01-18	PMC10411857	NIHMS1919106	10.1007/978-1-0716-2887-4_16
36653712	Analysis of Energy-Driven Leader-Follower Hierarchy During Collective Cancer Cell Invasion	Zhang J, Reinhart-King CA.	Methods Mol Biol. 2023;2608:247-262. doi: 10.1007/978-1-0716-2887-4_15.	Zhang J	Methods Mol Biol	2023	2023-01-18			10.1007/978-1-0716-2887-4_15
36653704	Approaches to Determine Nuclear Shape in Cells During Migration Through Collagen Matrices	Svoren M, Camerini E, van Erp M, Yang FW, Bakker GJ, Wolf K.	Methods Mol Biol. 2023;2608:97-114. doi: 10.1007/978-1-0716-2887-4_7.	Svoren M	Methods Mol Biol	2023	2023-01-18			10.1007/978-1-0716-2887-4_7
36593956	A new organic molecular probe as a powerful tool for fluorescence imaging and biological study of lipid droplets	Zhou R, Wang C, Liang X, Liu F, Sun P, Yan X, Jia X, Liu X, Wang Y, Lu G.	Theranostics. 2023 Jan 1;13(1):95-105. doi: 10.7150/thno.79052. eCollection 2023.	Zhou R	Theranostics	2023	2023-01-03	PMC9800742		10.7150/thno.79052
36576380	An ImageJ-based tool for three-dimensional registration between different types of microscopic images	Koyama H, Kishi K, Mikoshiba S, Fujimori T.	Dev Growth Differ. 2023 Jan;65(1):65-74. doi: 10.1111/dgd.12835. Epub 2023 Jan 14.	Koyama H	Dev Growth Differ	2023	2022-12-28	PMC10107647		10.1111/dgd.12835
36536878	Renal artery-based kidney segmentation on CT for patients with renal cell carcinoma: Feasibility of segmental artery clamping simulation	Yoshida K, Takamatsu A, Nohara T, Yoneda N, Inoue D, Koda W, Kobayashi S, Gabata T.	Eur J Radiol Open. 2022 Dec 13;10:100463. doi: 10.1016/j.ejro.2022.100463. eCollection 2023.	Yoshida K	Eur J Radiol Open	2022	2022-12-20	PMC9758403		10.1016/j.ejro.2022.100463
36513930	Optical Tissue Clearing Enables Three-Dimensional Morphometry in Experimental Nerve Regeneration Research	Daeschler SC, Borschel GH.	Methods Mol Biol. 2023;2593:163-169. doi: 10.1007/978-1-0716-2811-9_10.	Daeschler SC	Methods Mol Biol	2023	2022-12-13			10.1007/978-1-0716-2811-9_10
36512235	Unbiased Quantification of Golgi Scattering and Golgi-Centrosome Association	Frye KB, Zhu X, Khodjakov A, Kaverina I.	Methods Mol Biol. 2023;2557:529-541. doi: 10.1007/978-1-0716-2639-9_31.	Frye KB	Methods Mol Biol	2023	2022-12-13	PMC9844073	NIHMS1859457	10.1007/978-1-0716-2639-9_31
36512219	An Electron Tomographic Analysis of Giantin-Deficient Golgi Proposes a New Function of the Golgin Protein Family	Satoh A, Hayashi-Nishino M, Nishino K.	Methods Mol Biol. 2023;2557:235-246. doi: 10.1007/978-1-0716-2639-9_15.	Satoh A	Methods Mol Biol	2023	2022-12-13			10.1007/978-1-0716-2639-9_15
36512217	High-Pressure Freezing Followed by Freeze Substitution: An Optimal Electron Microscope Technique to Study Golgi Apparatus Organization and Membrane Trafficking	Liu S, Pokrovskaya ID, Storrie B.	Methods Mol Biol. 2023;2557:211-223. doi: 10.1007/978-1-0716-2639-9_13.	Liu S	Methods Mol Biol	2023	2022-12-13			10.1007/978-1-0716-2639-9_13
36507982	3D Optical Molecular Imaging of the Rodent Pancreas by OPT and LSFM	Hahn M, Ahlgren U.	Methods Mol Biol. 2023;2592:1-19. doi: 10.1007/978-1-0716-2807-2_1.	Hahn M	Methods Mol Biol	2023	2022-12-12			10.1007/978-1-0716-2807-2_1
36194510	Measuring dimensionality of cell-scaffold contacts of primary human bone marrow stromal cells cultured on electrospun fiber scaffolds	Florczyk SJ, Hotaling NA, Simon M, Chalfoun J, Horenberg AL, Schaub NJ, Wang D, Szczypiński PM, DeFelice VL, Bajcsy P, Simon CG Jr.	J Biomed Mater Res A. 2023 Jan;111(1):106-117. doi: 10.1002/jbm.a.37449. Epub 2022 Oct 4.	Florczyk SJ	J Biomed Mater Res A	2023	2022-10-04			10.1002/jbm.a.37449
36108827	Comprehensive in vitro polymer type, concentration, and size correlation analysis to microplastic toxicity and inflammation	da Silva Brito WA, Singer D, Miebach L, Saadati F, Wende K, Schmidt A, Bekeschus S.	Sci Total Environ. 2023 Jan 1;854:158731. doi: 10.1016/j.scitotenv.2022.158731. Epub 2022 Sep 13.	da Silva Brito WA	Sci Total Environ	2023	2022-09-15			10.1016/j.scitotenv.2022.158731
34958481	Spermidine supplementation influences mitochondrial number and morphology in the heart of aged mice	Messerer J, Wrede C, Schipke J, Brandenberger C, Abdellatif M, Eisenberg T, Madeo F, Sedej S, Mühlfeld C.	J Anat. 2023 Jan;242(1):91-101. doi: 10.1111/joa.13618. Epub 2021 Dec 27.	Messerer J	J Anat	2023	2021-12-27	PMC9773166		10.1111/joa.13618
36283030	3-D reconstruction of rice leaf tissue for proper estimation of surface area of mesophyll cells and chloroplasts facing intercellular airspaces from 2-D section images	Ouk R, Oi T, Sugiura D, Taniguchi M.	Ann Bot. 2022 Dec 31;130(7):991-998. doi: 10.1093/aob/mcac133.	Ouk R	Ann Bot	2022	2022-10-25	PMC9851327		10.1093/aob/mcac133
36575330	Volumetric parameters of the primary tumor and whole-body tumor burden derived from baseline (18)F-FDG PET/CT can predict overall survival in non-small cell lung cancer patients: initial results from a single institution	Mahmoud HA, Oteify W, Elkhayat H, Zaher AM, Mohran TZ, Mekkawy N.	Eur J Hybrid Imaging. 2022 Dec 28;6(1):37. doi: 10.1186/s41824-022-00158-x.	Mahmoud HA	Eur J Hybrid Imaging	2022	2022-12-27	PMC9794406		10.1186/s41824-022-00158-x
36534799	Multi-color live-cell STED nanoscopy of mitochondria with a gentle inner membrane stain	Liu T, Stephan T, Chen P, Keller-Findeisen J, Chen J, Riedel D, Yang Z, Jakobs S, Chen Z.	Proc Natl Acad Sci U S A. 2022 Dec 27;119(52):e2215799119. doi: 10.1073/pnas.2215799119. Epub 2022 Dec 19.	Liu T	Proc Natl Acad Sci U S A	2022	2022-12-19	PMC9907107		10.1073/pnas.2215799119
36509731	Minimizing the Optical Illusion of Nanoparticles in Single Cells Using Four-Dimensional Cuboid Multiangle Illumination-Based Light-Sheet Super-Resolution Imaging	Cao Y, Lee S, Kim K, Kang SH.	Anal Chem. 2022 Dec 27;94(51):17877-17884. doi: 10.1021/acs.analchem.2c03729. Epub 2022 Dec 12.	Cao Y	Anal Chem	2022	2022-12-12			10.1021/acs.analchem.2c03729
36622008	Culturing, Freezing, Processing, and Imaging of Entire Organoids and Spheroids While Still in a Hydrogel	Tok OE, Demirel G, Saatci Y, Akbulut Z, Kayalar O, Aktas RG.	J Vis Exp. 2022 Dec 23;(190). doi: 10.3791/64563.	Tok OE	J Vis Exp	2022	2023-01-09			10.3791/64563
36479146	Enzymatically dissociated muscle fibers display rapid dedifferentiation and impaired mitochondrial calcium control	Gineste C, Youhanna S, Vorrink SU, Henriksson S, Hernández A, Cheng AJ, Chaillou T, Buttgereit A, Schneidereit D, Friedrich O, Hultenby K, Bruton JD, Ivarsson N, Sandblad L, Lauschke VM, Westerblad H.	iScience. 2022 Nov 22;25(12):105654. doi: 10.1016/j.isci.2022.105654. eCollection 2022 Dec 22.	Gineste C	iScience	2022	2022-12-08	PMC9720020		10.1016/j.isci.2022.105654
36418108	Quantitative 3D correlative light and electron microscopy of organelle association during autophagy	Takahashi S, Saito C, Koyama-Honda I, Mizushima N.	Cell Struct Funct. 2022 Dec 22;47(2):89-99. doi: 10.1247/csf.22071. Epub 2022 Nov 22.	Takahashi S	Cell Struct Funct	2022	2022-11-23	PMC10511054		10.1247/csf.22071
36636220	Development of an extrusion-based 3D-printing strategy for clustering of human neural progenitor cells	Bilkic I, Sotelo D, Anujarerat S, Ortiz NR, Alonzo M, El Khoury R, Loyola CC, Joddar B.	Heliyon. 2022 Dec 21;8(12):e12250. doi: 10.1016/j.heliyon.2022.e12250. eCollection 2022 Dec.	Bilkic I	Heliyon	2022	2023-01-13	PMC9830177		10.1016/j.heliyon.2022.e12250
36539854	Confocal imaging of biomarkers at a single-cell resolution: quantifying 'living' in 3D-printable engineered living material based on Pluronic F-127 and yeast Saccharomyces cerevisiae	Žunar B, Ito T, Mosrin C, Sugahara Y, Bénédetti H, Guégan R, Vallée B.	Biomater Res. 2022 Dec 21;26(1):85. doi: 10.1186/s40824-022-00337-8.	Žunar B	Biomater Res	2022	2022-12-20	PMC9769040		10.1186/s40824-022-00337-8
36646478	[Intervention effects of drugs on GSH and SOD enzyme activity of rats kidney acutely poisoned by nickel carbonyl]	Ma LL, Zhang DS, Ma GY, Zhang XP, Wu XJ, Cheng N.	Zhonghua Lao Dong Wei Sheng Zhi Ye Bing Za Zhi. 2022 Dec 20;40(12):888-892. doi: 10.3760/cma.j.cn121094-20210401-00185.	Ma LL	Zhonghua Lao Dong Wei Sheng Zhi Ye Bing Za Zhi	2022	2023-01-16			10.3760/cma.j.cn121094-20210401-00185
36448429	Effect of capillary fluid flow on single cancer cell cycle dynamics, motility, volume and morphology	Taïeb HM, Herment G, Robinson T, Cipitria A.	Lab Chip. 2022 Dec 20;23(1):92-105. doi: 10.1039/d2lc00322h.	Taïeb HM	Lab Chip	2022	2022-11-30			10.1039/d2lc00322h
36560832	Insights from the Infection Cycle of VSV-ΔG-Spike Virus	Milrot E, Lazar S, Schuster O, Makdasi E, Shmaya S, Yahalom-Ronen Y, Tamir H, Laskar O.	Viruses. 2022 Dec 19;14(12):2828. doi: 10.3390/v14122828.	Milrot E	Viruses	2022	2022-12-23	PMC9788095		10.3390/v14122828
36595958	Using cryoEM and cryoET to visualize membrane penetration of a non-enveloped virus	Xia X, Zhou ZH.	STAR Protoc. 2022 Dec 16;3(4):101825. doi: 10.1016/j.xpro.2022.101825. Epub 2022 Nov 11.	Xia X	STAR Protoc	2022	2023-01-03	PMC9667302		10.1016/j.xpro.2022.101825
36317175	Quantifying transport dynamics with three-dimensional single-particle tracking in adherent cells	Jiang C, Dou SX, Wang PY, Li H.	STAR Protoc. 2022 Oct 26;3(4):101790. doi: 10.1016/j.xpro.2022.101790. eCollection 2022 Dec 16.	Jiang C	STAR Protoc	2022	2022-11-01	PMC9617199		10.1016/j.xpro.2022.101790
36313534	Efficient RNA and RNA-protein co-detection in 3D colonoids by whole-mount staining	Atanga R, Parra AS, In JG.	STAR Protoc. 2022 Oct 25;3(4):101775. doi: 10.1016/j.xpro.2022.101775. eCollection 2022 Dec 16.	Atanga R	STAR Protoc	2022	2022-10-31	PMC9615320		10.1016/j.xpro.2022.101775
36136755	Determining glioma cell invasion and proliferation in ex vivo organotypic mouse brain slices using whole-mount immunostaining and tissue clearing	van Asperen JV, van Bodegraven EJ, Robe PAJT, Hol EM.	STAR Protoc. 2022 Dec 16;3(4):101703. doi: 10.1016/j.xpro.2022.101703. Epub 2022 Sep 21.	van Asperen JV	STAR Protoc	2022	2022-09-22	PMC9508478		10.1016/j.xpro.2022.101703
36704666	Three-dimensional Imaging Reveals Immune-driven Tumor-associated High Endothelial Venules as a Key Correlate of Tumor Rejection Following Depletion of Regulatory T Cells	Milutinovic S, Abe J, Jones E, Kelch I, Smart K, Lauder SN, Somerville M, Ware C, Godkin A, Stein JV, Bogle G, Gallimore A.	Cancer Res Commun. 2022 Dec 15;2(12):1641-1656. doi: 10.1158/2767-9764.CRC-21-0123.	Milutinovic S	Cancer Res Commun	2022	2023-01-27	PMC7614106	EMS159490	10.1158/2767-9764.CRC-21-0123
36265727	UV stabilizers can foster early development of biofilms on freshwater microplastics	Tarafdar A, Lim JY, Kwon JH.	Environ Pollut. 2022 Dec 15;315:120444. doi: 10.1016/j.envpol.2022.120444. Epub 2022 Oct 17.	Tarafdar A	Environ Pollut	2022	2022-10-20			10.1016/j.envpol.2022.120444
36560790	Near-Native Visualization of SARS-CoV-2 Induced Membrane Remodeling and Virion Morphogenesis	Bergner T, Zech F, Hirschenberger M, Stenger S, Sparrer KMJ, Kirchhoff F, Read C.	Viruses. 2022 Dec 14;14(12):2786. doi: 10.3390/v14122786.	Bergner T	Viruses	2022	2022-12-23	PMC9784144		10.3390/v14122786
36441908	DNA Dendrimer-Based Directed 3D Walking Nanomachine for the Sensitive Detection and Intracellular Imaging of miRNA	Wang X, Sun H, Liu B, Jiang K, Li Z, Meng HM.	Anal Chem. 2022 Dec 13;94(49):17232-17239. doi: 10.1021/acs.analchem.2c03963. Epub 2022 Nov 28.	Wang X	Anal Chem	2022	2022-11-28			10.1021/acs.analchem.2c03963
36561459	Zygospores of the green alga Spirogyra: new insights from structural and chemical imaging	Permann C, Gierlinger N, Holzinger A.	Front Plant Sci. 2022 Dec 6;13:1080111. doi: 10.3389/fpls.2022.1080111. eCollection 2022.	Permann C	Front Plant Sci	2022	2022-12-23	PMC9763465		10.3389/fpls.2022.1080111
36460747	Protein structure determination in human cells by in-cell NMR and a reporter system to optimize protein delivery or transexpression	Gerez JA, Prymaczok NC, Kadavath H, Ghosh D, Bütikofer M, Fleischmann Y, Güntert P, Riek R.	Commun Biol. 2022 Dec 2;5(1):1322. doi: 10.1038/s42003-022-04251-6.	Gerez JA	Commun Biol	2022	2022-12-02	PMC9718737		10.1038/s42003-022-04251-6
36451849	Stain-free identification of cell nuclei using tomographic phase microscopy in flow cytometry	Pirone D, Lim J, Merola F, Miccio L, Mugnano M, Bianco V, Cimmino F, Visconte F, Montella A, Capasso M, Iolascon A, Memmolo P, Psaltis D, Ferraro P.	Nat Photonics. 2022 Dec;16(12):851-859. doi: 10.1038/s41566-022-01096-7. Epub 2022 Nov 10.	Pirone D	Nat Photonics	2022	2022-12-01	PMC7613862	EMS155286	10.1038/s41566-022-01096-7
36447428	Image analysis workflows to reveal the spatial organization of cell nuclei and chromosomes	Randall RS, Jourdain C, Nowicka A, Kaduchová K, Kubová M, Ayoub MA, Schubert V, Tatout C, Colas I, Kalyanikrishna, Desset S, Mermet S, Boulaflous-Stevens A, Kubalová I, Mandáková T, Heckmann S, Lysak MA, Panatta M, Santoro R, Schubert D, Pecinka A, Routh D, Baroux C.	Nucleus. 2022 Dec;13(1):277-299. doi: 10.1080/19491034.2022.2144013.	Randall RS	Nucleus	2022	2022-11-30	PMC9754023		10.1080/19491034.2022.2144013
36316447	A new protocol for whole-brain biodistribution analysis of AAVs by tissue clearing, light-sheet microscopy and semi-automated spatial quantification	Lopes MM, Paysan J, Rino J, Lopes SM, Pereira de Almeida L, Cortes L, Nobre RJ.	Gene Ther. 2022 Dec;29(12):665-679. doi: 10.1038/s41434-022-00372-z. Epub 2022 Nov 1.	Lopes MM	Gene Ther	2022	2022-11-01			10.1038/s41434-022-00372-z
36244311	Design and synthesis of novel palladium cyclometallate-based fluorescent probe: Studies on interaction with cell membrane by confocal and fluorescence lifetime imaging	Saini R, Rao C, Maji A, Mishra PM, Yadav A, Nandi CK, Ghosh K.	J Inorg Biochem. 2022 Dec;237:112019. doi: 10.1016/j.jinorgbio.2022.112019. Epub 2022 Oct 3.	Saini R	J Inorg Biochem	2022	2022-10-16			10.1016/j.jinorgbio.2022.112019
36223651	Age-dependent effect of insulin in the regulation of intracellular calcium in ventricular cardiomyocytes	Bkaily G, Al-Shahrani MA, Nader M, Jacques D.	Can J Physiol Pharmacol. 2022 Dec 1;100(12):1106-1114. doi: 10.1139/cjpp-2022-0328. Epub 2022 Oct 12.	Bkaily G	Can J Physiol Pharmacol	2022	2022-10-12			10.1139/cjpp-2022-0328
36207287	3D-Engineered Scaffolds to Study Microtubes and Localization of Epidermal Growth Factor Receptor in Patient-Derived Glioma Cells	Barin N, Balcioglu HE, de Heer I, de Wit M, Lamfers MLM, van Royen ME, French PJ, Accardo A.	Small. 2022 Dec;18(49):e2204485. doi: 10.1002/smll.202204485. Epub 2022 Oct 7.	Barin N	Small	2022	2022-10-07			10.1002/smll.202204485
36203011	High-plex imaging of RNA and proteins at subcellular resolution in fixed tissue by spatial molecular imaging	He S, Bhatt R, Brown C, Brown EA, Buhr DL, Chantranuvatana K, Danaher P, Dunaway D, Garrison RG, Geiss G, Gregory MT, Hoang ML, Khafizov R, Killingbeck EE, Kim D, Kim TK, Kim Y, Klock A, Korukonda M, Kutchma A, Lewis ZR, Liang Y, Nelson JS, Ong GT, Perillo EP, Phan JC, Phan-Everson T, Piazza E, Rane T, Reitz Z, Rhodes M, Rosenbloom A, Ross D, Sato H, Wardhani AW, Williams-Wietzikoski CA, Wu L, Be…	Nat Biotechnol. 2022 Dec;40(12):1794-1806. doi: 10.1038/s41587-022-01483-z. Epub 2022 Oct 6.	He S	Nat Biotechnol	2022	2022-10-06			10.1038/s41587-022-01483-z
36097958	Control of Ca(2+) signals by astrocyte nanoscale morphology at tripartite synapses	Denizot A, Arizono M, Nägerl UV, Berry H, De Schutter E.	Glia. 2022 Dec;70(12):2378-2391. doi: 10.1002/glia.24258. Epub 2022 Sep 13.	Denizot A	Glia	2022	2022-09-13	PMC9825906		10.1002/glia.24258
36089228	Multi-curve fitting and tubulin-lattice signal removal for structure determination of large microtubule-based motors	Chai P, Rao Q, Zhang K.	J Struct Biol. 2022 Dec;214(4):107897. doi: 10.1016/j.jsb.2022.107897. Epub 2022 Sep 8.	Chai P	J Struct Biol	2022	2022-09-11	PMC10321216	NIHMS1909426	10.1016/j.jsb.2022.107897
36029974	Usability of deep learning pipelines for 3D nuclei identification with Stardist and Cellpose	Kleinberg G, Wang S, Comellas E, Monaghan JR, Shefelbine SJ.	Cells Dev. 2022 Dec;172:203806. doi: 10.1016/j.cdev.2022.203806. Epub 2022 Aug 25.	Kleinberg G	Cells Dev	2022	2022-08-27			10.1016/j.cdev.2022.203806
35938676	Characterization of TRPV4-mediated signaling pathways in an optimized human choroid plexus epithelial cell line	Hulme L, Hochstetler A, Schwerk C, Schroten H, Ishikawa H, Tung CY, Perrin B, Blazer-Yost B.	Am J Physiol Cell Physiol. 2022 Dec 1;323(6):C1823-C1842. doi: 10.1152/ajpcell.00193.2022. Epub 2022 Aug 8.	Hulme L	Am J Physiol Cell Physiol	2022	2022-08-08	PMC9744646		10.1152/ajpcell.00193.2022
35834072	Lipid droplets and perilipins in canine osteosarcoma. Investigations on tumor tissue, 2D and 3D cell culture models	Leitner N, Hlavatý J, Ertl R, Gabner S, Fuchs-Baumgartinger A, Walter I.	Vet Res Commun. 2022 Dec;46(4):1175-1193. doi: 10.1007/s11259-022-09975-8. Epub 2022 Jul 14.	Leitner N	Vet Res Commun	2022	2022-07-14	PMC9684256		10.1007/s11259-022-09975-8
35614552	Automated staining analysis in digital cytopathology and applications	Bouyssoux A, Jarnouen K, Lallement L, Fezzani R, Olivo-Marin JC.	Cytometry A. 2022 Dec;101(12):1068-1083. doi: 10.1002/cyto.a.24659. Epub 2022 Jun 18.	Bouyssoux A	Cytometry A	2022	2022-05-26			10.1002/cyto.a.24659
35220856	Comparison of bone microstructures via high-resolution peripheral quantitative computed tomography in patients with different stages of chronic kidney disease before and after starting hemodialysis	Tsuji K, Kitamura M, Chiba K, Muta K, Yokota K, Okazaki N, Osaki M, Mukae H, Nishino T.	Ren Fail. 2022 Dec;44(1):381-391. doi: 10.1080/0886022X.2022.2043375.	Tsuji K	Ren Fail	2022	2022-02-28	PMC8890516		10.1080/0886022X.2022.2043375
36497111	HyClear: A Novel Tissue Clearing Solution for One-Step Clearing of Microtissues	Nasseri SS, Siren EMJ, Kizhakkedathu JN, Cheung K.	Cells. 2022 Nov 30;11(23):3854. doi: 10.3390/cells11233854.	Nasseri SS	Cells	2022	2022-12-11	PMC9738288		10.3390/cells11233854
36446776	Acousto-holographic reconstruction of whole-cell stiffness maps	Varol R, Karavelioglu Z, Omeroglu S, Aydemir G, Karadag A, Meco HE, Demircali AA, Yilmaz A, Kocal GC, Gencoglan G, Oruc ME, Esmer GB, Basbinar Y, Ozdemir SK, Uvet H.	Nat Commun. 2022 Nov 29;13(1):7351. doi: 10.1038/s41467-022-35075-x.	Varol R	Nat Commun	2022	2022-11-29	PMC9709086		10.1038/s41467-022-35075-x
36417438	Oligodendrocyte precursor cells ingest axons in the mouse neocortex	Buchanan J, Elabbady L, Collman F, Jorstad NL, Bakken TE, Ott C, Glatzer J, Bleckert AA, Bodor AL, Brittain D, Bumbarger DJ, Mahalingam G, Seshamani S, Schneider-Mizell C, Takeno MM, Torres R, Yin W, Hodge RD, Castro M, Dorkenwald S, Ih D, Jordan CS, Kemnitz N, Lee K, Lu R, Macrina T, Mu S, Popovych S, Silversmith WM, Tartavull I, Turner NL, Wilson AM, Wong W, Wu J, Zlateski A, Zung J, Lippincott…	Proc Natl Acad Sci U S A. 2022 Nov 29;119(48):e2202580119. doi: 10.1073/pnas.2202580119. Epub 2022 Nov 23.	Buchanan J	Proc Natl Acad Sci U S A	2022	2022-11-23	PMC9889886		10.1073/pnas.2202580119
36560654	Soft X-ray Tomography Reveals HSV-1-Induced Remodeling of Human B Cells	Chen JH, Vanslembrouck B, Ekman A, Aho V, Larabell CA, Le Gros MA, Vihinen-Ranta M, Weinhardt V.	Viruses. 2022 Nov 27;14(12):2651. doi: 10.3390/v14122651.	Chen JH	Viruses	2022	2022-12-23	PMC9781670		10.3390/v14122651
36499143	3-Dimensional Immunostaining and Automated Deep-Learning Based Analysis of Nerve Degeneration	Drake SS, Charabati M, Simas T, Xu YKT, Maes EJP, Shi SS, Antel J, Prat A, Morquette B, Fournier AE.	Int J Mol Sci. 2022 Nov 26;23(23):14811. doi: 10.3390/ijms232314811.	Drake SS	Int J Mol Sci	2022	2022-12-11	PMC9739543		10.3390/ijms232314811
36556342	A Retrospective Comparative Study of Sodium Fluoride Na(18)F-PET/CT and (68)Ga-PSMA-11 PET/CT in the Bone Metastases of Prostate Cancer Using a Volumetric 3-D Radiomic Analysis	Kairemo K, Kangasmäki A, Kappadath SC, Joensuu T, Macapinlac HA.	Life (Basel). 2022 Nov 25;12(12):1977. doi: 10.3390/life12121977.	Kairemo K	Life (Basel)	2022	2022-12-23	PMC9788581		10.3390/life12121977
36424494	The 3D ultrastructure of the chordotonal organs in the antenna of a microwasp remains complex although simplified	Diakova AV, Makarova AA, Pang S, Xu CS, Hess H, Polilov AA.	Sci Rep. 2022 Nov 23;12(1):20172. doi: 10.1038/s41598-022-24390-4.	Diakova AV	Sci Rep	2022	2022-11-24	PMC9691716		10.1038/s41598-022-24390-4
36189814	Three-dimensional remodelling of the cellular energy distribution system during postnatal heart development	Kim Y, Ajayi PT, Bleck CKE, Glancy B.	Philos Trans R Soc Lond B Biol Sci. 2022 Nov 21;377(1864):20210322. doi: 10.1098/rstb.2021.0322. Epub 2022 Oct 3.	Kim Y	Philos Trans R Soc Lond B Biol Sci	2022	2022-10-03	PMC9527916		10.1098/rstb.2021.0322
36189802	Three-dimensional visualization of the cardiac ryanodine receptor clusters and the molecular-scale fraying of dyads	Sheard TMD, Hurley ME, Smith AJ, Colyer J, White E, Jayasinghe I.	Philos Trans R Soc Lond B Biol Sci. 2022 Nov 21;377(1864):20210316. doi: 10.1098/rstb.2021.0316. Epub 2022 Oct 3.	Sheard TMD	Philos Trans R Soc Lond B Biol Sci	2022	2022-10-03	PMC9527906		10.1098/rstb.2021.0316
36189496	CardioVinci: building blocks for virtual cardiac cells using deep learning	Khadangi A, Boudier T, Hanssen E, Rajagopal V.	Philos Trans R Soc Lond B Biol Sci. 2022 Nov 21;377(1864):20210469. doi: 10.1098/rstb.2021.0469. Epub 2022 Oct 3.	Khadangi A	Philos Trans R Soc Lond B Biol Sci	2022	2022-10-03	PMC9527637		10.1098/rstb.2021.0469
36380223	Crystal optics simulations for delineation of the three-dimensional cellular nuclear distribution using analyzer-based refraction-contrast computed tomography	Sunaguchi N, Huang Z, Shimao D, Ichihara S, Nishimura R, Iwakoshi A, Yuasa T, Ando M.	Sci Rep. 2022 Nov 15;12(1):19595. doi: 10.1038/s41598-022-24249-8.	Sunaguchi N	Sci Rep	2022	2022-11-15	PMC9666655		10.1038/s41598-022-24249-8
36376929	Tumor cell-derived asymmetric dimethylarginine regulates macrophage functions and polarization	Chen YL, Lowery AT, Lin S, Walker AM, Chen KE.	Cancer Cell Int. 2022 Nov 15;22(1):351. doi: 10.1186/s12935-022-02769-7.	Chen YL	Cancer Cell Int	2022	2022-11-15	PMC9664648		10.1186/s12935-022-02769-7
36322974	3D-bioprinting of aortic valve interstitial cells: impact of hydrogel and printing parameters on cell viability	Immohr MB, Dos Santos Adrego F, Teichert HL, Schmidt V, Sugimura Y, Bauer S, Barth M, Lichtenberg A, Akhyari P.	Biomed Mater. 2022 Nov 11;18(1). doi: 10.1088/1748-605X/ac9f91.	Immohr MB	Biomed Mater	2022	2022-11-02			10.1088/1748-605X/ac9f91
36357403	The 3D structure of lipidic fibrils of α-synuclein	Frieg B, Antonschmidt L, Dienemann C, Geraets JA, Najbauer EE, Matthes D, de Groot BL, Andreas LB, Becker S, Griesinger C, Schröder GF.	Nat Commun. 2022 Nov 10;13(1):6810. doi: 10.1038/s41467-022-34552-7.	Frieg B	Nat Commun	2022	2022-11-10	PMC9649780		10.1038/s41467-022-34552-7
36322746	The structured organization of Deinococcus radiodurans' cell envelope	Farci D, Haniewicz P, Piano D.	Proc Natl Acad Sci U S A. 2022 Nov 8;119(45):e2209111119. doi: 10.1073/pnas.2209111119. Epub 2022 Nov 2.	Farci D	Proc Natl Acad Sci U S A	2022	2022-11-02	PMC9659351		10.1073/pnas.2209111119
35938388	Diffraction contrast in cryo-scanning transmission electron tomography reveals the boundary of hemozoin crystals in situ	Mullick D, Rechav K, Leiserowitz L, Regev-Rudzki N, Dzikowski R, Elbaum M.	Faraday Discuss. 2022 Nov 8;240(0):127-141. doi: 10.1039/d2fd00088a.	Mullick D	Faraday Discuss	2022	2022-08-08			10.1039/d2fd00088a
36331195	Translational rapid ultraviolet-excited sectioning tomography for whole-organ multicolor imaging with real-time molecular staining	Yu W, Kang L, Tsang VTC, Zhang Y, Wong IHM, Wong TTW.	Elife. 2022 Nov 4;11:e81015. doi: 10.7554/eLife.81015.	Yu W	Elife	2022	2022-11-04	PMC9671503		10.7554/eLife.81015
36382293	Xanthone-based solvatochromic fluorophores for quantifying micropolarity of protein aggregates	Wang L, Hsiung CH, Liu X, Wang S, Loredo A, Zhang X, Xiao H.	Chem Sci. 2022 Oct 12;13(42):12540-12549. doi: 10.1039/d2sc05004h. eCollection 2022 Nov 2.	Wang L	Chem Sci	2022	2022-11-16	PMC9629104		10.1039/d2sc05004h
36733732	3D super-resolution live-cell imaging with radial symmetry and Fourier light-field microscopy	Han K, Hua X, Vasani V, Kim GR, Liu W, Takayama S, Jia S.	Biomed Opt Express. 2022 Oct 3;13(11):5574-5584. doi: 10.1364/BOE.471967. eCollection 2022 Nov 1.	Han K	Biomed Opt Express	2022	2023-02-03	PMC9872894		10.1364/BOE.471967
36712360	Three-dimensional nanoscale analysis of light-dependent organelle changes in Arabidopsis mesophyll cells	Midorikawa K, Tateishi A, Toyooka K, Sato M, Imai T, Kodama Y, Numata K.	PNAS Nexus. 2022 Oct 4;1(5):pgac225. doi: 10.1093/pnasnexus/pgac225. eCollection 2022 Nov.	Midorikawa K	PNAS Nexus	2022	2023-01-30	PMC9802074		10.1093/pnasnexus/pgac225
36334336	Double immunofluorescence staining of whole-mount small intestinal mucosa samples as a tool for characterization of three-dimensional paratuberculosis granulomas	Casais R, Guervos MA, León AIN, Vázquez CB, Iglesias N, Balseiro A, Muñoz M.	Vet Immunol Immunopathol. 2022 Nov;253:110506. doi: 10.1016/j.vetimm.2022.110506. Epub 2022 Oct 29.	Casais R	Vet Immunol Immunopathol	2022	2022-11-05			10.1016/j.vetimm.2022.110506
36330191	Amide proton transfer-weighted magnetic resonance imaging for the diagnosis of symptomatic chronic intracranial artery stenosis: a feasibility study	Chen K, Dou W, Mao H, Wang X, Wang X, Guo Y, Zhang C.	Quant Imaging Med Surg. 2022 Nov;12(11):5184-5197. doi: 10.21037/qims-21-1063.	Chen K	Quant Imaging Med Surg	2022	2022-11-04	PMC9622450		10.21037/qims-21-1063
36274359	Hydroxyapatite nanoparticles-cell interaction: New approaches to disclose the fate of membrane-bound and internalised nanoparticles	Bonany M, Pérez-Berná AJ, Dučić T, Pereiro E, Martin-Gómez H, Mas-Moruno C, van Rijt S, Zhao Z, Espanol M, Ginebra MP.	Biomater Adv. 2022 Nov;142:213148. doi: 10.1016/j.bioadv.2022.213148. Epub 2022 Oct 12.	Bonany M	Biomater Adv	2022	2022-10-24			10.1016/j.bioadv.2022.213148
36174678	Improved mammalian retromer cryo-EM structures reveal a new assembly interface	Kendall AK, Chandra M, Xie B, Wan W, Jackson LP.	J Biol Chem. 2022 Nov;298(11):102523. doi: 10.1016/j.jbc.2022.102523. Epub 2022 Sep 26.	Kendall AK	J Biol Chem	2022	2022-09-29	PMC9636581		10.1016/j.jbc.2022.102523
36104507	CRISPR FISHer enables high-sensitivity imaging of nonrepetitive DNA in living cells through phase separation-mediated signal amplification	Lyu XY, Deng Y, Huang XY, Li ZZ, Fang GQ, Yang D, Wang FL, Kang W, Shen EZ, Song CQ.	Cell Res. 2022 Nov;32(11):969-981. doi: 10.1038/s41422-022-00712-z. Epub 2022 Sep 14.	Lyu XY	Cell Res	2022	2022-09-14	PMC9652286		10.1038/s41422-022-00712-z
36082398	The murine male reproductive organ at a glance: Three-dimensional insights and virtual histology using label-free light sheet microcopy	Pinkert-Leetsch D, Rost JU, Schmiedeknecht MUH, Stadelmann C, Alves F, Missbach-Guentner J.	Andrology. 2022 Nov;10(8):1660-1672. doi: 10.1111/andr.13292. Epub 2022 Sep 15.	Pinkert-Leetsch D	Andrology	2022	2022-09-09			10.1111/andr.13292
35927196	Results of computer tomography-based adaptive brachytherapy in combination with whole-pelvic- and central-shielding-external beam radiotherapy for cervical cancer	Aoshika T, Noda SE, Abe T, Kumazaki Y, Hirai R, Igari M, Saito S, Ryuno Y, Iino M, Ohta T, Kato S.	Brachytherapy. 2022 Nov-Dec;21(6):783-791. doi: 10.1016/j.brachy.2022.06.009. Epub 2022 Aug 1.	Aoshika T	Brachytherapy	2022	2022-08-04			10.1016/j.brachy.2022.06.009
35852558	X-ray multiscale 3D neuroimaging to quantify cellular aging and neurodegeneration postmortem in a model of Alzheimer's disease	Barbone GE, Bravin A, Mittone A, Pacureanu A, Mascio G, Di Pietro P, Kraiger MJ, Eckermann M, Romano M, Hrabě de Angelis M, Cloetens P, Bruno V, Battaglia G, Coan P.	Eur J Nucl Med Mol Imaging. 2022 Nov;49(13):4338-4357. doi: 10.1007/s00259-022-05896-5. Epub 2022 Jul 19.	Barbone GE	Eur J Nucl Med Mol Imaging	2022	2022-07-19	PMC9606093		10.1007/s00259-022-05896-5
35803875	3D analysis of gerbil cochlea with cochlear implant	Toulemonde P, Risoud M, Lemesre PE, Tardivel M, Siepmann J, Vincent C.	Eur Ann Otorhinolaryngol Head Neck Dis. 2022 Nov;139(6):333-336. doi: 10.1016/j.anorl.2022.03.002. Epub 2022 Jul 5.	Toulemonde P	Eur Ann Otorhinolaryngol Head Neck Dis	2022	2022-07-08			10.1016/j.anorl.2022.03.002
35199620	The effect of stiffened diabetic red blood cells on wall shear stress in a reconstructed 3D microaneurysm	Czaja B, de Bouter J, Heisler M, Závodszky G, Karst S, Sarunic M, Maberley D, Hoekstra A.	Comput Methods Biomech Biomed Engin. 2022 Nov;25(15):1691-1709. doi: 10.1080/10255842.2022.2034794. Epub 2022 Feb 24.	Czaja B	Comput Methods Biomech Biomed Engin	2022	2022-02-24			10.1080/10255842.2022.2034794
36309696	Pitfalls in methods to study colocalization of nanoparticles in mouse macrophage lysosomes	Moreno-Echeverri AM, Susnik E, Vanhecke D, Taladriz-Blanco P, Balog S, Petri-Fink A, Rothen-Rutishauser B.	J Nanobiotechnology. 2022 Oct 29;20(1):464. doi: 10.1186/s12951-022-01670-9.	Moreno-Echeverri AM	J Nanobiotechnology	2022	2022-10-30	PMC9618187		10.1186/s12951-022-01670-9
36514726	Prominent Mitochondrial Injury as an Early Event in Heme Protein-Induced Acute Kidney Injury	Singh RD, Croatt AJ, Ackerman AW, Grande JP, Trushina E, Salisbury JL, Christensen TA, Adams CM, Tchkonia T, Kirkland JL, Nath KA.	Kidney360. 2022 Aug 15;3(10):1672-1682. doi: 10.34067/KID.0004832022. eCollection 2022 Oct 27.	Singh RD	Kidney360	2022	2022-12-14	PMC9717657		10.34067/KID.0004832022
36216507	A Uniform and Isotropic Cytoskeletal Tiling Fills Dendritic Spines	Eberhardt F, Bushong EA, Phan S, Peltier S, Monteagudo-Mesas P, Weinkauf T, Herz AVM, Stemmler M, Ellisman M.	eNeuro. 2022 Oct 27;9(5):ENEURO.0342-22.2022. doi: 10.1523/ENEURO.0342-22.2022. Print 2022 Sep-Oct.	Eberhardt F	eNeuro	2022	2022-10-10	PMC9617608		10.1523/ENEURO.0342-22.2022
36218061	Depth Correction of 3D NanoSIMS Images Shows Intracellular Lipid and Cholesterol Distributions while Capturing the Effects of Differential Sputter Rate	Brunet MA, Gorman BL, Kraft ML.	ACS Nano. 2022 Oct 25;16(10):16221-16233. doi: 10.1021/acsnano.2c05148. Epub 2022 Oct 11.	Brunet MA	ACS Nano	2022	2022-10-11			10.1021/acsnano.2c05148
36338333	Reconstructing neural circuits using multiresolution correlated light and electron microscopy	Friedrichsen K, Ramakrishna P, Hsiang JC, Valkova K, Kerschensteiner D, Morgan JL.	Front Neural Circuits. 2022 Oct 21;16:753496. doi: 10.3389/fncir.2022.753496. eCollection 2022.	Friedrichsen K	Front Neural Circuits	2022	2022-11-07	PMC9635852		10.3389/fncir.2022.753496
36340392	A high-throughput quantitative method to evaluate peroxisome-chloroplast interactions in Arabidopsis thaliana	Oikawa K, Midorikawa K, Kodama Y, Numata K.	Front Plant Sci. 2022 Oct 20;13:998960. doi: 10.3389/fpls.2022.998960. eCollection 2022.	Oikawa K	Front Plant Sci	2022	2022-11-07	PMC9632854		10.3389/fpls.2022.998960
38505515	resPAINT: Accelerating Volumetric Super-Resolution Localisation Microscopy by Active Control of Probe Emission	Sanders EW, Carr AR, Bruggeman E, Körbel M, Benaissa SI, Donat RF, Santos AM, McColl J, O'Holleran K, Klenerman D, Davis SJ, Lee SF, Ponjavic A.	Angew Chem Weinheim Bergstr Ger. 2022 Oct 17;134(42):e202206919. doi: 10.1002/ange.202206919. Epub 2022 Aug 23.	Sanders EW	Angew Chem Weinheim Bergstr Ger	2022	2024-03-20	PMC10946633		10.1002/ange.202206919
36253409	Reconstruction of ovine axonal cytoarchitecture enables more accurate models of brain biomechanics	Bernardini A, Trovatelli M, Kłosowski MM, Pederzani M, Zani DD, Brizzola S, Porter A, Rodriguez Y Baena F, Dini D.	Commun Biol. 2022 Oct 17;5(1):1101. doi: 10.1038/s42003-022-04052-x.	Bernardini A	Commun Biol	2022	2022-10-17	PMC9576772		10.1038/s42003-022-04052-x
35876263	resPAINT: Accelerating Volumetric Super-Resolution Localisation Microscopy by Active Control of Probe Emission	Sanders EW, Carr AR, Bruggeman E, Körbel M, Benaissa SI, Donat RF, Santos AM, McColl J, O'Holleran K, Klenerman D, Davis SJ, Lee SF, Ponjavic A.	Angew Chem Int Ed Engl. 2022 Oct 17;61(42):e202206919. doi: 10.1002/anie.202206919. Epub 2022 Aug 23.	Sanders EW	Angew Chem Int Ed Engl	2022	2022-07-25	PMC9804996		10.1002/anie.202206919
36244059	Effect of paclitaxel treatment on cellular mechanics and morphology of human oesophageal squamous cell carcinoma in 2D and 3D environments	Kiwanuka M, Higgins G, Ngcobo S, Nagawa J, Lang DM, Zaman MH, Davies NH, Franz T.	Integr Biol (Camb). 2022 Oct 15;14(6):137-49. doi: 10.1093/intbio/zyac013. Online ahead of print.	Kiwanuka M	Integr Biol (Camb)	2022	2022-10-16	PMC9585394		10.1093/intbio/zyac013
36161475	A microfluidic platform to investigate the role of mechanical constraints on tissue reorganization	Tlili SL, Graner F, Delanoë-Ayari H.	Development. 2022 Oct 15;149(20):dev200774. doi: 10.1242/dev.200774. Epub 2022 Nov 1.	Tlili SL	Development	2022	2022-09-26			10.1242/dev.200774
35952610	Postsynaptic glutamate response downregulates within presynaptic exaggerated glutamate release by activating TRPV1 in the spinal dorsal horn	Zhang MM, Zhang MZ, Wei Y, Lu YC, Wang J, Yang SM, Zhu Z, Chen Q, Zhao M, Dong J, Yang X, Yang K.	Biochem Biophys Res Commun. 2022 Oct 15;625:75-80. doi: 10.1016/j.bbrc.2022.07.075. Epub 2022 Jul 31.	Zhang MM	Biochem Biophys Res Commun	2022	2022-08-11			10.1016/j.bbrc.2022.07.075
35899577	Imaging three-dimensional brain organoid architecture from meso- to nanoscale across development	Rodriguez-Gatica JE, Iefremova V, Sokhranyaeva L, Au Yeung SWC, Breitkreuz Y, Brüstle O, Schwarz MK, Kubitscheck U.	Development. 2022 Oct 15;149(20):dev200439. doi: 10.1242/dev.200439. Epub 2022 Aug 5.	Rodriguez-Gatica JE	Development	2022	2022-07-28			10.1242/dev.200439
36303602	Predicting the locations of force-generating dyneins in beating cilia and flagella	Howard J, Chasteen A, Ouyang X, Geyer VF, Sartori P.	Front Cell Dev Biol. 2022 Oct 11;10:995847. doi: 10.3389/fcell.2022.995847. eCollection 2022.	Howard J	Front Cell Dev Biol	2022	2022-10-28	PMC9592896		10.3389/fcell.2022.995847
36218247	EZ Clear for simple, rapid, and robust mouse whole organ clearing	Hsu CW, Cerda J 3rd, Kirk JM, Turner WD, Rasmussen TL, Flores Suarez CP, Dickinson ME, Wythe JD.	Elife. 2022 Oct 11;11:e77419. doi: 10.7554/eLife.77419.	Hsu CW	Elife	2022	2022-10-11	PMC9555867		10.7554/eLife.77419
36170179	Three-Dimensional Mass Spectrometry Imaging Reveals Distributions of Lipids and the Drug Metabolite Associated with the Enhanced Growth of Colon Cancer Cell Spheroids Treated with Triclosan	Xie P, Zhang H, Wu P, Chen Y, Cai Z.	Anal Chem. 2022 Oct 11;94(40):13667-13675. doi: 10.1021/acs.analchem.2c00768. Epub 2022 Sep 28.	Xie P	Anal Chem	2022	2022-09-28	PMC9558077		10.1021/acs.analchem.2c00768
36278016	Adaptive optics in single objective inclined light sheet microscopy enables three-dimensional localization microscopy in adult Drosophila brains	Hung ST, Llobet Rosell A, Jurriens D, Siemons M, Soloviev O, Kapitein LC, Grußmayer K, Neukomm LJ, Verhaegen M, Smith C.	Front Neurosci. 2022 Oct 6;16:954949. doi: 10.3389/fnins.2022.954949. eCollection 2022.	Hung ST	Front Neurosci	2022	2022-10-24	PMC9583434		10.3389/fnins.2022.954949
36135097	Quantitative Imaging of Intracellular Density with Ratiometric Stimulated Raman Scattering Microscopy	Figueroa B, Xu FX, Hu R, Men S, Fu D.	J Phys Chem B. 2022 Oct 6;126(39):7595-7603. doi: 10.1021/acs.jpcb.2c04355. Epub 2022 Sep 22.	Figueroa B	J Phys Chem B	2022	2022-09-22			10.1021/acs.jpcb.2c04355
35535544	Whole-cell observation of ZIO-stained Golgi apparatus in rat hepatocytes with serial block-face scanning electron microscope, SBF-SEM	Johkura K, Usuda N, Tanaka Y, Fukasawa M, Murata K, Noda T, Ohno N.	Microscopy (Oxf). 2022 Oct 6;71(5):262-270. doi: 10.1093/jmicro/dfac024.	Johkura K	Microscopy (Oxf)	2022	2022-05-10	PMC9535788		10.1093/jmicro/dfac024
36268512	Simultaneous visualization of RNA transcripts and proteins in whole-mount mouse preimplantation embryos using single-molecule fluorescence in situ hybridization and immunofluorescence microscopy	Hazra R, Spector DL.	Front Cell Dev Biol. 2022 Oct 4;10:986261. doi: 10.3389/fcell.2022.986261. eCollection 2022.	Hazra R	Front Cell Dev Biol	2022	2022-10-21	PMC9577017		10.3389/fcell.2022.986261
36195599	A whole-body FDG-PET/CT Dataset with manually annotated Tumor Lesions	Gatidis S, Hepp T, Früh M, La Fougère C, Nikolaou K, Pfannenberg C, Schölkopf B, Küstner T, Cyran C, Rubin D.	Sci Data. 2022 Oct 4;9(1):601. doi: 10.1038/s41597-022-01718-3.	Gatidis S	Sci Data	2022	2022-10-04	PMC9532417		10.1038/s41597-022-01718-3
36161898	Dissection of the long-range projections of specific neurons at the synaptic level in the whole mouse brain	Tian J, Ren M, Zhao P, Luo S, Chen Y, Xu X, Jiang T, Sun Q, Li A, Gong H, Li X, Luo Q.	Proc Natl Acad Sci U S A. 2022 Oct 4;119(40):e2202536119. doi: 10.1073/pnas.2202536119. Epub 2022 Sep 26.	Tian J	Proc Natl Acad Sci U S A	2022	2022-09-26	PMC9546530		10.1073/pnas.2202536119
36059196	Multimodal microscale mechanical mapping of cancer cells in complex microenvironments	Nikolić M, Scarcelli G, Tanner K.	Biophys J. 2022 Oct 4;121(19):3586-3599. doi: 10.1016/j.bpj.2022.09.002. Epub 2022 Sep 5.	Nikolić M	Biophys J	2022	2022-09-05	PMC9617162		10.1016/j.bpj.2022.09.002
36263085	Oxytocin accelerates tight junction formation and impairs cellular migration in 3D spheroids: evidence from Gapmer-induced exon skipping	Jurek B, Denk L, Schäfer N, Salehi MS, Pandamooz S, Haerteis S.	Front Cell Neurosci. 2022 Oct 3;16:1000538. doi: 10.3389/fncel.2022.1000538. eCollection 2022.	Jurek B	Front Cell Neurosci	2022	2022-10-20	PMC9574052		10.3389/fncel.2022.1000538
36081349	Three-dimensional visualization of planta clathrin-coated vesicles at ultrastructural resolution	Johnson A, Kaufmann WA, Sommer C, Costanzo T, Dahhan DA, Bednarek SY, Friml J.	Mol Plant. 2022 Oct 3;15(10):1533-1542. doi: 10.1016/j.molp.2022.09.003. Epub 2022 Sep 7.	Johnson A	Mol Plant	2022	2022-09-09			10.1016/j.molp.2022.09.003
36066504	NCOA4 drives ferritin phase separation to facilitate macroferritinophagy and microferritinophagy	Ohshima T, Yamamoto H, Sakamaki Y, Saito C, Mizushima N.	J Cell Biol. 2022 Oct 3;221(10):e202203102. doi: 10.1083/jcb.202203102. Epub 2022 Sep 6.	Ohshima T	J Cell Biol	2022	2022-09-06	PMC9452830		10.1083/jcb.202203102
36182566	The Heart's Pacemaker Mimics Brain Cytoarchitecture and Function: Novel Interstitial Cells Expose Complexity of the SAN	Bychkov R, Juhaszova M, Calvo-Rubio Barrera M, Donald LAH, Coletta C, Shumaker C, Moorman K, Sirenko ST, Maltsev AV, Sollott SJ, Lakatta EG.	JACC Clin Electrophysiol. 2022 Oct;8(10):1191-1215. doi: 10.1016/j.jacep.2022.07.003. Epub 2022 Sep 28.	Bychkov R	JACC Clin Electrophysiol	2022	2022-10-01	PMC9665104	NIHMS1824678	10.1016/j.jacep.2022.07.003
36171285	Visualizing translation dynamics at atomic detail inside a bacterial cell	Xue L, Lenz S, Zimmermann-Kogadeeva M, Tegunov D, Cramer P, Bork P, Rappsilber J, Mahamid J.	Nature. 2022 Oct;610(7930):205-211. doi: 10.1038/s41586-022-05255-2. Epub 2022 Sep 28.	Xue L	Nature	2022	2022-09-28	PMC9534751		10.1038/s41586-022-05255-2
36040521	Spatiotemporal characterization of cellular tau pathology in the human locus coeruleus-pericoerulear complex by three-dimensional imaging	Gilvesy A, Husen E, Magloczky Z, Mihaly O, Hortobágyi T, Kanatani S, Heinsen H, Renier N, Hökfelt T, Mulder J, Uhlen M, Kovacs GG, Adori C.	Acta Neuropathol. 2022 Oct;144(4):651-676. doi: 10.1007/s00401-022-02477-6. Epub 2022 Aug 30.	Gilvesy A	Acta Neuropathol	2022	2022-08-30	PMC9468059		10.1007/s00401-022-02477-6
35932758	Iridium (III) complexes induce cervical carcinoma apoptosis via disturbing cellular redox homeostasis disorder and inhibiting PI3K/AKT/mTOR pathway	Hao J, Liu H, Wang J, Wang X, Huang C, Liang L, Chen J, Wang Y, Liu Y.	J Inorg Biochem. 2022 Oct;235:111946. doi: 10.1016/j.jinorgbio.2022.111946. Epub 2022 Jul 29.	Hao J	J Inorg Biochem	2022	2022-08-06			10.1016/j.jinorgbio.2022.111946
35904257	Conducting Polymer-ECM Scaffolds for Human Neuronal Cell Differentiation	Barberio C, Saez J, Withers A, Nair M, Tamagnini F, Owens RM.	Adv Healthc Mater. 2022 Oct;11(20):e2200941. doi: 10.1002/adhm.202200941. Epub 2022 Aug 17.	Barberio C	Adv Healthc Mater	2022	2022-07-29			10.1002/adhm.202200941
35770625	Miniaturized optimal incident light angle-fitted dark field system for contrast-enhanced real-time monitoring of 2D/3D-projected cell motions	Jang Y, Han S, Song C, Jung J, Oh J.	J Biophotonics. 2022 Oct;15(10):e202200091. doi: 10.1002/jbio.202200091. Epub 2022 Jul 21.	Jang Y	J Biophotonics	2022	2022-06-30			10.1002/jbio.202200091
35445141	Comparing synthetic refocusing to deconvolution for the extraction of neuronal calcium transients from light fields	Howe CL, Quicke P, Song P, Verinaz-Jadan H, Dragotti PL, Foust AJ.	Neurophotonics. 2022 Oct;9(4):041404. doi: 10.1117/1.NPh.9.4.041404. Epub 2022 Mar 11.	Howe CL	Neurophotonics	2022	2022-04-21	PMC8922050		10.1117/1.NPh.9.4.041404
36320480	Spatially resolved single-molecule profiling of microRNAs in migrating cells driven by microconfinement	Fan Z, Li B, Wang YJ, Huang X, Li B, Wang S, Liu Y, Liu YJ, Liu B.	Chem Sci. 2022 Sep 6;13(37):11197-11204. doi: 10.1039/d2sc04132d. eCollection 2022 Sep 28.	Fan Z	Chem Sci	2022	2022-11-02	PMC9517726		10.1039/d2sc04132d
36169400	A dynamic and expandable digital 3D-atlas maker for monitoring the temporal changes in tissue growth during hindbrain morphogenesis	Blanc M, Dalmasso G, Udina F, Pujades C.	Elife. 2022 Sep 28;11:e78300. doi: 10.7554/eLife.78300.	Blanc M	Elife	2022	2022-09-28	PMC9635872		10.7554/eLife.78300
36112517	Migration and 3D Traction Force Measurements inside Compliant Microchannels	Afthinos A, Bera K, Chen J, Ozcelikkale A, Amitrano A, Choudhury MI, Huang R, Pachidis P, Mistriotis P, Chen Y, Konstantopoulos K.	Nano Lett. 2022 Sep 28;22(18):7318-7327. doi: 10.1021/acs.nanolett.2c01261. Epub 2022 Sep 15.	Afthinos A	Nano Lett	2022	2022-09-16	PMC9872269	NIHMS1859914	10.1021/acs.nanolett.2c01261
35876816	Electron tomography of prolamellar bodies and their transformation into grana thylakoids in cryofixed Arabidopsis cotyledons	Liang Z, Yeung WT, Ma J, Mai KKK, Liu Z, Chong YF, Cai X, Kang BH.	Plant Cell. 2022 Sep 27;34(10):3830-3843. doi: 10.1093/plcell/koac205.	Liang Z	Plant Cell	2022	2022-07-25	PMC9516191		10.1093/plcell/koac205
36212334	Analysis of herbivore-responsive long noncoding ribonucleic acids reveals a subset of small peptide-coding transcripts in Nicotiana tabacum	Jin J, Meng L, Chen K, Xu Y, Lu P, Li Z, Tao J, Li Z, Wang C, Yang X, Yu S, Yang Z, Cao L, Cao P.	Front Plant Sci. 2022 Sep 23;13:971400. doi: 10.3389/fpls.2022.971400. eCollection 2022.	Jin J	Front Plant Sci	2022	2022-10-10	PMC9538394		10.3389/fpls.2022.971400
36138011	Cell Rover-a miniaturized magnetostrictive antenna for wireless operation inside living cells	Joy B, Cai Y, Bono DC, Sarkar D.	Nat Commun. 2022 Sep 22;13(1):5210. doi: 10.1038/s41467-022-32862-4.	Joy B	Nat Commun	2022	2022-09-22	PMC9499948		10.1038/s41467-022-32862-4
36130490	Ultrastructural analysis of wild-type and RIM1α knockout active zones in a large cortical synapse	Lichter K, Paul MM, Pauli M, Schoch S, Kollmannsberger P, Stigloher C, Heckmann M, Sirén AL.	Cell Rep. 2022 Sep 20;40(12):111382. doi: 10.1016/j.celrep.2022.111382.	Lichter K	Cell Rep	2022	2022-09-21			10.1016/j.celrep.2022.111382
36095178	Spatiotemporal kinetics of the SRP pathway in live E. coli cells	Volkov IL, Lundin E, Kipper K, Metelev M, Zikrin S, Johansson M.	Proc Natl Acad Sci U S A. 2022 Sep 20;119(38):e2204038119. doi: 10.1073/pnas.2204038119. Epub 2022 Sep 12.	Volkov IL	Proc Natl Acad Sci U S A	2022	2022-09-12	PMC9499511		10.1073/pnas.2204038119
36142894	Alpha-Lipoic Acid Attenuates Apoptosis and Ferroptosis in Cisplatin-Induced Ototoxicity via the Reduction of Intracellular Lipid Droplets	Cho S, Hong SJ, Kang SH, Park Y, Kim SK.	Int J Mol Sci. 2022 Sep 19;23(18):10981. doi: 10.3390/ijms231810981.	Cho S	Int J Mol Sci	2022	2022-09-23	PMC9504145		10.3390/ijms231810981
36114559	Retinoic acid delays initial photoreceptor differentiation and results in a highly structured mature retinal organoid	Sanjurjo-Soriano C, Erkilic N, Damodar K, Boukhaddaoui H, Diakatou M, Garita-Hernandez M, Mamaeva D, Dubois G, Jazouli Z, Jimenez-Medina C, Goureau O, Meunier I, Kalatzis V.	Stem Cell Res Ther. 2022 Sep 16;13(1):478. doi: 10.1186/s13287-022-03146-x.	Sanjurjo-Soriano C	Stem Cell Res Ther	2022	2022-09-16	PMC9482314		10.1186/s13287-022-03146-x
35769923	Fast and high-fidelity in situ 3D imaging protocol for stem cells and niche components for mouse organs and tissues	Saçma M, Matteini F, Mulaw MA, Hageb A, Bogeska R, Sakk V, Vollmer A, Marka G, Soller K, Milsom MD, Florian MC, Geiger H.	STAR Protoc. 2022 Jun 17;3(3):101483. doi: 10.1016/j.xpro.2022.101483. eCollection 2022 Sep 16.	Saçma M	STAR Protoc	2022	2022-06-30	PMC9234157		10.1016/j.xpro.2022.101483
36187474	Live imaging of echinoderm embryos to illuminate evo-devo	Barone V, Lyons DC.	Front Cell Dev Biol. 2022 Sep 15;10:1007775. doi: 10.3389/fcell.2022.1007775. eCollection 2022.	Barone V	Front Cell Dev Biol	2022	2022-10-03	PMC9521734		10.3389/fcell.2022.1007775
36000453	Evaluation of intracellular distribution of folate functionalized silica nanoparticles using fluorescence and hyperspectral enhanced dark field microscopy	Miclea LC, Mihailescu M, Tarba N, Brezoiu AM, Sandu AM, Mitran RA, Berger D, Matei C, Moisescu MG, Savopol T.	Nanoscale. 2022 Sep 15;14(35):12744-12756. doi: 10.1039/d2nr01821g.	Miclea LC	Nanoscale	2022	2022-08-24			10.1039/d2nr01821g
35689936	Efficacy and Tolerability of Topical Platelet Exosomes for Skin Rejuvenation: Six-Week Results	Proffer SL, Paradise CR, DeGrazia E, Halaas Y, Durairaj KK, Somenek M, Sivly A, Boon AJ, Behfar A, Wyles SP.	Aesthet Surg J. 2022 Sep 14;42(10):1185-1193. doi: 10.1093/asj/sjac149.	Proffer SL	Aesthet Surg J	2022	2022-06-11			10.1093/asj/sjac149
36304296	Challenges of intracellular visualization using virtual and augmented reality	Valades-Cruz CA, Leconte L, Fouche G, Blanc T, Van Hille N, Fournier K, Laurent T, Gallean B, Deslandes F, Hajj B, Faure E, Argelaguet F, Trubuil A, Isenberg T, Masson JB, Salamero J, Kervrann C.	Front Bioinform. 2022 Sep 13;2:997082. doi: 10.3389/fbinf.2022.997082. eCollection 2022.	Valades-Cruz CA	Front Bioinform	2022	2022-10-28	PMC9580941		10.3389/fbinf.2022.997082
36100690	A 3D analysis revealed complexe mitochondria morphologies in porcine cumulus cells	Lounas A, Lebrun A, Laflamme I, Vernoux N, Savage J, Tremblay MÈ, Germain M, Richard FJ.	Sci Rep. 2022 Sep 13;12(1):15403. doi: 10.1038/s41598-022-19723-2.	Lounas A	Sci Rep	2022	2022-09-13	PMC9470746		10.1038/s41598-022-19723-2
35913209	Piezoelectric nanocomposite bioink and ultrasound stimulation modulate early skeletal myogenesis	Paci C, Iberite F, Arrico L, Vannozzi L, Parlanti P, Gemmi M, Ricotti L.	Biomater Sci. 2022 Sep 13;10(18):5265-5283. doi: 10.1039/d1bm01853a.	Paci C	Biomater Sci	2022	2022-08-01			10.1039/d1bm01853a
36242384	Snapshot volumetric imaging with engineered point-spread functions	Olesker D, Harvey AR, Taylor JM.	Opt Express. 2022 Sep 12;30(19):33490-33501. doi: 10.1364/OE.465113.	Olesker D	Opt Express	2022	2022-10-15			10.1364/OE.465113
36845326	Submicron 3-D mass spectrometry imaging reveals an asymmetric molecular distribution on chemotaxing cells	Castellanos A, Gomer RH, Fernandez-Lima F.	F1000Res. 2022 Sep 8;11:1017. doi: 10.12688/f1000research.124273.1. eCollection 2022.	Castellanos A	F1000Res	2022	2023-02-27	PMC9947426		10.12688/f1000research.124273.1
36006461	Highly Efficient Red/NIR-Emissive Fluorescent Probe with Polarity-Sensitive Character for Visualizing Cellular Lipid Droplets and Determining Their Polarity	Peng G, Dai J, Zhou R, Liu G, Liu X, Yan X, Liu F, Sun P, Wang C, Lu G.	Anal Chem. 2022 Sep 6;94(35):12095-12102. doi: 10.1021/acs.analchem.2c02077. Epub 2022 Aug 25.	Peng G	Anal Chem	2022	2022-08-25			10.1021/acs.analchem.2c02077
36329726	Cryo-electron tomography with mixed-scale dense neural networks reveals key steps in deployment of Toxoplasma invasion machinery	Segev-Zarko LA, Dahlberg PD, Sun SY, Pelt DM, Kim CY, Egan ES, Sethian JA, Chiu W, Boothroyd JC.	PNAS Nexus. 2022 Sep 4;1(4):pgac183. doi: 10.1093/pnasnexus/pgac183. eCollection 2022 Sep.	Segev-Zarko LA	PNAS Nexus	2022	2022-11-04	PMC9615128		10.1093/pnasnexus/pgac183
36187264	Combined optical fluorescence microscopy and X-ray tomography reveals substructures in cell nuclei in 3D	Wittmeier A, Bernhardt M, Robisch AL, Cassini C, Osterhoff M, Salditt T, Köster S.	Biomed Opt Express. 2022 Aug 25;13(9):4954-4969. doi: 10.1364/BOE.462493. eCollection 2022 Sep 1.	Wittmeier A	Biomed Opt Express	2022	2022-10-03	PMC9484410		10.1364/BOE.462493
36078136	FLIM for Evaluation of Difference in Metabolic Status between Native and Differentiated from iPSCs Dermal Papilla Cells	Kashirina A, Gavrina A, Mozherov A, Kozlov D, Kuznetsova D, Vorotelyak E, Zagaynova E, Kalabusheva E, Kashina A.	Cells. 2022 Sep 1;11(17):2730. doi: 10.3390/cells11172730.	Kashirina A	Cells	2022	2022-09-09	PMC9454864		10.3390/cells11172730
36050490	DNA-PAINT MINFLUX nanoscopy	Ostersehlt LM, Jans DC, Wittek A, Keller-Findeisen J, Inamdar K, Sahl SJ, Hell SW, Jakobs S.	Nat Methods. 2022 Sep;19(9):1072-1075. doi: 10.1038/s41592-022-01577-1. Epub 2022 Sep 1.	Ostersehlt LM	Nat Methods	2022	2022-09-01	PMC9467913		10.1038/s41592-022-01577-1
36048824	An intensity-based post-processing tool for 3D instance segmentation of organelles in soft X-ray tomograms	Li A, Zhang S, Loconte V, Liu Y, Ekman A, Thompson GJ, Sali A, Stevens RC, White K, Singla J, Sun L.	PLoS One. 2022 Sep 1;17(9):e0269887. doi: 10.1371/journal.pone.0269887. eCollection 2022.	Li A	PLoS One	2022	2022-09-01	PMC9436087		10.1371/journal.pone.0269887
36042314	Pathological structural conversion of α-synuclein at the mitochondria induces neuronal toxicity	Choi ML, Chappard A, Singh BP, Maclachlan C, Rodrigues M, Fedotova EI, Berezhnov AV, De S, Peddie CJ, Athauda D, Virdi GS, Zhang W, Evans JR, Wernick AI, Zanjani ZS, Angelova PR, Esteras N, Vinokurov AY, Morris K, Jeacock K, Tosatto L, Little D, Gissen P, Clarke DJ, Kunath T, Collinson L, Klenerman D, Abramov AY, Horrocks MH, Gandhi S.	Nat Neurosci. 2022 Sep;25(9):1134-1148. doi: 10.1038/s41593-022-01140-3. Epub 2022 Aug 30.	Choi ML	Nat Neurosci	2022	2022-08-30	PMC9448679		10.1038/s41593-022-01140-3
35926650	Metabolic alterations and mitochondrial dysfunction underlie hepatocellular carcinoma cell death induced by a glycogen metabolic inhibitor	Barot S, Stephenson OJ, Priya Vemana H, Yadav A, Bhutkar S, Trombetta LD, Dukhande VV.	Biochem Pharmacol. 2022 Sep;203:115201. doi: 10.1016/j.bcp.2022.115201. Epub 2022 Aug 2.	Barot S	Biochem Pharmacol	2022	2022-08-04	PMC10039449	NIHMS1882185	10.1016/j.bcp.2022.115201
35900349	Optical coherence microscopy allows for quality assessment of immature mouse oocytes	Fluks M, Tamborski S, Szkulmowski M, Ajduk A.	Reproduction. 2022 Aug 1;164(3):83-95. doi: 10.1530/REP-22-0178. Print 2022 Sep 1.	Fluks M	Reproduction	2022	2022-07-28			10.1530/REP-22-0178
35751648	A reliable workflow for improving nanoscale X-ray fluorescence tomographic analysis on nanoparticle-treated HeLa cells	Luo Y, Paunesku T, Antipova O, Liu Y, Zaluzec NJ, Di Z, Woloschak G, Chen S.	Metallomics. 2022 Sep 1;14(9):mfac025. doi: 10.1093/mtomcs/mfac025.	Luo Y	Metallomics	2022	2022-06-25	PMC9434635		10.1093/mtomcs/mfac025
35417021	Mechanisms facilitating the uptake of carboxyl-polythene glycol-functionalized gold nanoparticles into multicellular spheroids	Fobian SF, Petzer M, Vetten M, Steenkamp V, Gulumian M, Cordier W.	J Pharm Pharmacol. 2022 Sep 1;74(9):1282-1295. doi: 10.1093/jpp/rgac017.	Fobian SF	J Pharm Pharmacol	2022	2022-04-13			10.1093/jpp/rgac017
35384460	Development and validation of MRI-based radiomics signatures models for prediction of disease-free survival and overall survival in patients with esophageal squamous cell carcinoma	Chu F, Liu Y, Liu Q, Li W, Jia Z, Wang C, Wang Z, Lu S, Li P, Zhang Y, Liao Y, Xu M, Yao X, Wang S, Liu C, Zhang H, Wang S, Yan X, Kamel IR, Sun H, Yang G, Zhang Y, Qu J.	Eur Radiol. 2022 Sep;32(9):5930-5942. doi: 10.1007/s00330-022-08776-6. Epub 2022 Apr 6.	Chu F	Eur Radiol	2022	2022-04-06			10.1007/s00330-022-08776-6
34989863	Evaluation of the validity of large-scale serial sectioning TEM for three-dimensional reconstruction of rice mesophyll cells and chloroplasts	Yamane K, Oi T, Taniguchi M.	Protoplasma. 2022 Sep;259(5):1219-1231. doi: 10.1007/s00709-021-01728-9. Epub 2022 Jan 6.	Yamane K	Protoplasma	2022	2022-01-06			10.1007/s00709-021-01728-9
36077319	Three-Dimensional Envelope and Subunit Interactions of the Plastid-Encoded RNA Polymerase from Sinapis alba	Ruedas R, Muthukumar SS, Kieffer-Jaquinod S, Gillet FX, Fenel D, Effantin G, Pfannschmidt T, Couté Y, Blanvillain R, Cobessi D.	Int J Mol Sci. 2022 Aug 31;23(17):9922. doi: 10.3390/ijms23179922.	Ruedas R	Int J Mol Sci	2022	2022-09-09	PMC9456514		10.3390/ijms23179922
36242319	Single-frame 3D lensless microscopic imaging via deep learning	Grant-Jacob JA, Praeger M, Eason RW, Mills B.	Opt Express. 2022 Aug 29;30(18):32621-32632. doi: 10.1364/OE.464678.	Grant-Jacob JA	Opt Express	2022	2022-10-15			10.1364/OE.464678
36077714	Convection-Enhanced Delivery of Antiangiogenic Drugs and Liposomal Cytotoxic Drugs to Heterogeneous Brain Tumor for Combination Therapy	Bhandari A, Jaiswal K, Singh A, Zhan W.	Cancers (Basel). 2022 Aug 29;14(17):4177. doi: 10.3390/cancers14174177.	Bhandari A	Cancers (Basel)	2022	2022-09-09	PMC9454524		10.3390/cancers14174177
36138749	Multiscale Analysis of Cellular Composition and Morphology in Intact Cerebral Organoids	Ma H, Chen J, Deng Z, Sun T, Luo Q, Gong H, Li X, Long B.	Biology (Basel). 2022 Aug 26;11(9):1270. doi: 10.3390/biology11091270.	Ma H	Biology (Basel)	2022	2022-09-23	PMC9495683		10.3390/biology11091270
36028551	Optogenetic manipulation of cell migration with high spatiotemporal resolution using lattice lightsheet microscopy	Tang WC, Liu YT, Yeh CH, Lu CH, Tu CH, Lin YL, Lin YC, Hsu TL, Gao L, Chang SW, Chen P, Chen BC.	Commun Biol. 2022 Aug 26;5(1):879. doi: 10.1038/s42003-022-03835-6.	Tang WC	Commun Biol	2022	2022-08-26	PMC9418249		10.1038/s42003-022-03835-6
36005291	In situ single particle classification reveals distinct 60S maturation intermediates in cells	Lucas BA, Zhang K, Loerch S, Grigorieff N.	Elife. 2022 Aug 25;11:e79272. doi: 10.7554/eLife.79272.	Lucas BA	Elife	2022	2022-08-25	PMC9444246		10.7554/eLife.79272
36080806	Quantification of Serum Exosome Biomarkers Using 3D Nanoporous Gold and Spectrophotometry	Al Mannai A, Al-Ansari T, Saoud KM.	Sensors (Basel). 2022 Aug 24;22(17):6347. doi: 10.3390/s22176347.	Al Mannai A	Sensors (Basel)	2022	2022-09-09	PMC9460504		10.3390/s22176347
36076927	Biomimetic Keratin-Coated Gold Nanoparticles for Photo-Thermal Therapy in a 3D Bioprinted Glioblastoma Tumor Model	Chirivì M, Bearzi C, Rosa P, Miglietta S, Petronella F, De Falco E, Calogero A, Pani R, Petrozza V, Perotto G, Rizzi R, De Sio L.	Int J Mol Sci. 2022 Aug 23;23(17):9528. doi: 10.3390/ijms23179528.	Chirivì M	Int J Mol Sci	2022	2022-09-09	PMC9455633		10.3390/ijms23179528
35969779	On the formation of ordered protein assemblies in cell-cell interfaces	Boni N, Shapiro L, Honig B, Wu Y, Rubinstein R.	Proc Natl Acad Sci U S A. 2022 Aug 23;119(34):e2206175119. doi: 10.1073/pnas.2206175119. Epub 2022 Aug 15.	Boni N	Proc Natl Acad Sci U S A	2022	2022-08-15	PMC9407605		10.1073/pnas.2206175119
35939716	Examining atherosclerotic lesions in three dimensions at the nanometer scale with cryo-FIB-SEM	Capua-Shenkar J, Varsano N, Itzhak NR, Kaplan-Ashiri I, Rechav K, Jin X, Niimi M, Fan J, Kruth HS, Addadi L.	Proc Natl Acad Sci U S A. 2022 Aug 23;119(34):e2205475119. doi: 10.1073/pnas.2205475119. Epub 2022 Aug 8.	Capua-Shenkar J	Proc Natl Acad Sci U S A	2022	2022-08-08	PMC9407640		10.1073/pnas.2205475119
36072224	Budding pouches and associated bubbles: 3D visualization of exo-membrane structures in plasmodium falciparum gametocytes	Hayakawa ESH, Wayama M, Tokumasu F, Ohno N, Matsumoto M, Usukura J.	Front Cell Infect Microbiol. 2022 Aug 22;12:962495. doi: 10.3389/fcimb.2022.962495. eCollection 2022.	Hayakawa ESH	Front Cell Infect Microbiol	2022	2022-09-08	PMC9441640		10.3389/fcimb.2022.962495
35752428	Comparison of Golgi-Cox and Intracellular Loading of Lucifer Yellow for Dendritic Spine Density and Morphology Analysis in the Mouse Brain	Walker CK, Greathouse KM, Liu E, Muhammad HM, Boros BD, Freeman CD, Seo JV, Herskowitz JH.	Neuroscience. 2022 Aug 21;498:1-18. doi: 10.1016/j.neuroscience.2022.06.029. Epub 2022 Jun 23.	Walker CK	Neuroscience	2022	2022-06-25	PMC9420811	NIHMS1818585	10.1016/j.neuroscience.2022.06.029
35992061	Cryo-fluorescence micro-optical sectioning tomography for volumetric imaging of various whole organs with subcellular resolution	Deng L, Chen J, Li Y, Han Y, Fan G, Yang J, Cao D, Lu B, Ning K, Nie S, Zhang Z, Shen D, Zhang Y, Fu W, Wang WE, Wan Y, Li S, Feng YQ, Luo Q, Yuan J.	iScience. 2022 Jul 20;25(8):104805. doi: 10.1016/j.isci.2022.104805. eCollection 2022 Aug 19.	Deng L	iScience	2022	2022-08-22	PMC9389242		10.1016/j.isci.2022.104805
35925778	Construction of Red Fluorescent Dual Targeting Mechanically Interlocked Molecules for Live Cancer Cell Specific Lysosomal Staining and Multicolor Cellular Imaging	Das RS, Mukherjee A, Kar S, Bera T, Das S, Sengupta A, Guha S.	Org Lett. 2022 Aug 19;24(32):5907-5912. doi: 10.1021/acs.orglett.2c02114. Epub 2022 Aug 4.	Das RS	Org Lett	2022	2022-08-04			10.1021/acs.orglett.2c02114
35907400	Molecular organization of the early stages of nucleosome phase separation visualized by cryo-electron tomography	Zhang M, Díaz-Celis C, Onoa B, Cañari-Chumpitaz C, Requejo KI, Liu J, Vien M, Nogales E, Ren G, Bustamante C.	Mol Cell. 2022 Aug 18;82(16):3000-3014.e9. doi: 10.1016/j.molcel.2022.06.032. Epub 2022 Jul 30.	Zhang M	Mol Cell	2022	2022-07-30	PMC9493104	NIHMS1833139	10.1016/j.molcel.2022.06.032
36009022	Exploitation of High Tumour GSH Levels for Targeted siRNA Delivery in Rhabdomyosarcoma Cells	Duan C, Townley H.	Biomolecules. 2022 Aug 17;12(8):1129. doi: 10.3390/biom12081129.	Duan C	Biomolecules	2022	2022-08-26	PMC9405954		10.3390/biom12081129
35979798	[Effect of modified titanium loaded with endothelial progenitor cells-exosomes on osteogenic and angiogenic differentiations of adipose-derived stem cells]	Wang J, Tang L, Liu H, Qiu Y.	Zhongguo Xiu Fu Chong Jian Wai Ke Za Zhi. 2022 Aug 15;36(8):1032-1040. doi: 10.7507/1002-1892.202203132.	Wang J	Zhongguo Xiu Fu Chong Jian Wai Ke Za Zhi	2022	2022-08-18	PMC9379449		10.7507/1002-1892.202203132
35969616	Characterizing the variation in chromosome structure ensembles in the context of the nuclear microenvironment	Das P, Shen T, McCord RP.	PLoS Comput Biol. 2022 Aug 15;18(8):e1010392. doi: 10.1371/journal.pcbi.1010392. eCollection 2022 Aug.	Das P	PLoS Comput Biol	2022	2022-08-15	PMC9410561		10.1371/journal.pcbi.1010392
35831952	Integrated analysis of Wnt signalling system component gene expression	Murphy P, Armit C, Hill B, Venkataraman S, Frankel P, Baldock RA, Davidson DR.	Development. 2022 Aug 15;149(16):dev200312. doi: 10.1242/dev.200312. Epub 2022 Aug 15.	Murphy P	Development	2022	2022-07-14	PMC9481969		10.1242/dev.200312
35608008	Emerging Trends in Fluorescence Bioimaging of Divalent Metal Cations Using Small-Molecule Indicators	Liu M, Zhang J, Chen Z.	Chemistry. 2022 Aug 10;28(45):e202200587. doi: 10.1002/chem.202200587. Epub 2022 Jun 23.	Liu M	Chemistry	2022	2022-05-24			10.1002/chem.202200587
36012133	Visualizing Conformational Space of Functional Biomolecular Complexes by Deep Manifold Learning	Wu Z, Chen E, Zhang S, Ma Y, Mao Y.	Int J Mol Sci. 2022 Aug 9;23(16):8872. doi: 10.3390/ijms23168872.	Wu Z	Int J Mol Sci	2022	2022-08-26	PMC9408802		10.3390/ijms23168872
35921440	Quantitative, in situ visualization of intracellular insulin vesicles in pancreatic beta cells	Guo A, Zhang J, He B, Li A, Sun T, Li W, Wang J, Tai R, Liu Y, Qian Z, Fan J, Sali A, Stevens RC, Jiang H.	Proc Natl Acad Sci U S A. 2022 Aug 9;119(32):e2202695119. doi: 10.1073/pnas.2202695119. Epub 2022 Aug 3.	Guo A	Proc Natl Acad Sci U S A	2022	2022-08-03	PMC9371705		10.1073/pnas.2202695119
35990991	Three-dimensional visualization of heart-wide myocardial architecture and vascular network simultaneously at single-cell resolution	Chen J, Liu G, Sun W, Zheng Y, Jin J, Chen S, Yuan J, Gong H, Luo Q, Yang X.	Front Cardiovasc Med. 2022 Aug 4;9:945198. doi: 10.3389/fcvm.2022.945198. eCollection 2022.	Chen J	Front Cardiovasc Med	2022	2022-08-22	PMC9386161		10.3389/fcvm.2022.945198
35926462	Fear memory-associated synaptic and mitochondrial changes revealed by deep learning-based processing of electron microscopy data	Liu J, Qi J, Chen X, Li Z, Hong B, Ma H, Li G, Shen L, Liu D, Kong Y, Zhai H, Xie Q, Han H, Yang Y.	Cell Rep. 2022 Aug 2;40(5):111151. doi: 10.1016/j.celrep.2022.111151.	Liu J	Cell Rep	2022	2022-08-04			10.1016/j.celrep.2022.111151
36109975	Quantifying active and resistive stresses in adherent cells	Delanoë-Ayari H, Nicolas A.	Phys Rev E. 2022 Aug;106(2-1):024411. doi: 10.1103/PhysRevE.106.024411.	Delanoë-Ayari H	Phys Rev E	2022	2022-09-16			10.1103/PhysRevE.106.024411
35969091	Whole-Brain Single-Cell Imaging and Analysis of Intact Neonatal Mouse Brains Using MRI, Tissue Clearing, and Light-Sheet Microscopy	Kyere FA, Curtin I, Krupa O, McCormick CM, Dere M, Khan S, Kim M, Wang TW, He Q, Wu G, Shih YI, Stein JL.	J Vis Exp. 2022 Aug 1;(186):10.3791/64096. doi: 10.3791/64096.	Kyere FA	J Vis Exp	2022	2022-08-15	PMC9912361	NIHMS1861799	10.3791/64096
35862434	Structure Detection in Three-Dimensional Cellular Cryoelectron Tomograms by Reconstructing Two-Dimensional Annotated Tilt Series	Zeng X, Lin Z, Uddin MR, Zhou B, Cheng C, Zhang J, Freyberg Z, Xu M.	J Comput Biol. 2022 Aug;29(8):932-941. doi: 10.1089/cmb.2021.0606. Epub 2022 Jul 21.	Zeng X	J Comput Biol	2022	2022-07-21	PMC9419945		10.1089/cmb.2021.0606
35817938	Integrative genome modeling platform reveals essentiality of rare contact events in 3D genome organizations	Boninsegna L, Yildirim A, Polles G, Zhan Y, Quinodoz SA, Finn EH, Guttman M, Zhou XJ, Alber F.	Nat Methods. 2022 Aug;19(8):938-949. doi: 10.1038/s41592-022-01527-x. Epub 2022 Jul 11.	Boninsegna L	Nat Methods	2022	2022-07-11	PMC9349046		10.1038/s41592-022-01527-x
35764869	Optical Cellular Micromotion: A New Paradigm to Measure Tumor Cells Invasion within Gels Mimicking the 3D Tumor Environments	Guo Z, Yang CT, Chien CC, Selth LA, Bagnaninchi PO, Thierry B.	Small Methods. 2022 Aug;6(8):e2200471. doi: 10.1002/smtd.202200471. Epub 2022 Jun 28.	Guo Z	Small Methods	2022	2022-06-28			10.1002/smtd.202200471
35577252	In vitro biocompatibility testing of 3D printing and conventional resins for occlusal devices	Guerrero-Gironés J, López-García S, Pecci-Lloret MR, Pecci-Lloret MP, Rodríguez Lozano FJ, García-Bernal D.	J Dent. 2022 Aug;123:104163. doi: 10.1016/j.jdent.2022.104163. Epub 2022 May 14.	Guerrero-Gironés J	J Dent	2022	2022-05-16			10.1016/j.jdent.2022.104163
35475518	3D FIB-SEM structural insights into the architecture of sub-pellicular microtubules of Trypanosoma cruzi epimastigotes	Vidal JC, De Souza W.	Biol Cell. 2022 Aug;114(8):203-210. doi: 10.1111/boc.202100038. Epub 2022 May 3.	Vidal JC	Biol Cell	2022	2022-04-27			10.1111/boc.202100038
35381111	(31) P MRSI at 7 T enables high-resolution volumetric mapping of the intracellular magnesium ion content in human lower leg muscles	Franke VL, Breitling J, Ladd ME, Bachert P, Korzowski A.	Magn Reson Med. 2022 Aug;88(2):511-523. doi: 10.1002/mrm.29231. Epub 2022 Apr 5.	Franke VL	Magn Reson Med	2022	2022-04-05			10.1002/mrm.29231
35343008	Evaluation of Dynamic Contrast-Enhanced MRI Measures of Lung Congestion and Endothelial Permeability in Heart Failure: A Prospective Method Validation Study	Cheriyan J, Roberts A, Roberts C, Graves MJ, Patterson I, Slough RA, Schroyer R, Fernando D, Kumar S, Lee S, Parker GJM, Sarov-Blat L, McEniery C, Middlemiss J, Sprecher D, Janiczek RL.	J Magn Reson Imaging. 2022 Aug;56(2):450-461. doi: 10.1002/jmri.28174. Epub 2022 Mar 27.	Cheriyan J	J Magn Reson Imaging	2022	2022-03-28	PMC9544235		10.1002/jmri.28174
34894922	New software for three-dimensional visualization and calculation of volume of living cells	Ullrich M, Ullrich N, Wiek C, Schipper J, Getzlaff M, Kristin J.	Biotech Histochem. 2022 Aug;97(6):395-403. doi: 10.1080/10520295.2021.2008007. Epub 2021 Dec 13.	Ullrich M	Biotech Histochem	2022	2021-12-13			10.1080/10520295.2021.2008007
36008953	Submicron Topographically Patterned 3D Substrates Enhance Directional Axon Outgrowth of Dorsal Root Ganglia Cultured Ex Vivo	Fornaro M, Dipollina C, Giambalvo D, Garcia R, Sigerson C, Sharthiya H, Liu C, Nealey PF, Kristjansdottir K, Gasiorowski JZ.	Biomolecules. 2022 Jul 30;12(8):1059. doi: 10.3390/biom12081059.	Fornaro M	Biomolecules	2022	2022-08-26	PMC9405616		10.3390/biom12081059
35803249	Active-PET: a multifunctional PET scanner with dynamic gantry size featuring high-resolution and high-sensitivity imaging: a Monte Carlo simulation study	Sanaat A, Jamalizadeh M, Khanmohammadi H, Arabi H, Zaidi H.	Phys Med Biol. 2022 Jul 29;67(15). doi: 10.1088/1361-6560/ac7fd8.	Sanaat A	Phys Med Biol	2022	2022-07-08			10.1088/1361-6560/ac7fd8
35899947	3D single cell migration driven by temporal correlation between oscillating force dipoles	Godeau AL, Leoni M, Comelles J, Guyomar T, Lieb M, Delanoë-Ayari H, Ott A, Harlepp S, Sens P, Riveline D.	Elife. 2022 Jul 28;11:e71032. doi: 10.7554/eLife.71032.	Godeau AL	Elife	2022	2022-07-28	PMC9395190		10.7554/eLife.71032
35894209	Three-dimensional structure of kinetochore-fibers in human mitotic spindles	Kiewisz R, Fabig G, Conway W, Baum D, Needleman D, Müller-Reichert T.	Elife. 2022 Jul 27;11:e75459. doi: 10.7554/eLife.75459.	Kiewisz R	Elife	2022	2022-07-27	PMC9365394		10.7554/eLife.75459
35897791	A Novel In Vivo Model for Multiplexed Analysis of Callosal Connections upon Cortical Damage	González-Manteiga A, Navarro-González C, Sebestyén VE, Saborit-Torres JM, Talhada D, Vayá MI, Ruscher K, Fazzari P.	Int J Mol Sci. 2022 Jul 26;23(15):8224. doi: 10.3390/ijms23158224.	González-Manteiga A	Int J Mol Sci	2022	2022-07-28	PMC9368090		10.3390/ijms23158224
35880860	A scalable and modular automated pipeline for stitching of large electron microscopy datasets	Mahalingam G, Torres R, Kapner D, Trautman ET, Fliss T, Seshamani S, Perlman E, Young R, Kinn S, Buchanan J, Takeno MM, Yin W, Bumbarger DJ, Gwinn RP, Nyhus J, Lein E, Smith SJ, Reid RC, Khairy KA, Saalfeld S, Collman F, Macarico da Costa N.	Elife. 2022 Jul 26;11:e76534. doi: 10.7554/eLife.76534.	Mahalingam G	Elife	2022	2022-07-26	PMC9427110		10.7554/eLife.76534
35867837	Molecular mechanism of the severe MH/CCD mutation Y522S in skeletal ryanodine receptor (RyR1) by cryo-EM	Iyer KA, Hu Y, Klose T, Murayama T, Samsó M.	Proc Natl Acad Sci U S A. 2022 Jul 26;119(30):e2122140119. doi: 10.1073/pnas.2122140119. Epub 2022 Jul 22.	Iyer KA	Proc Natl Acad Sci U S A	2022	2022-07-22	PMC9335238		10.1073/pnas.2122140119
35911456	Two GPSes in a Ball: Deciphering the Endosomal Tug-of-War Using Plasmonic Dark-Field STORM	Jin S, Park J, Lee WJ, Ahn Y, Park Y, Park M, Hwang I, Seo K, Seo D.	JACS Au. 2022 May 19;2(7):1596-1603. doi: 10.1021/jacsau.2c00180. eCollection 2022 Jul 25.	Jin S	JACS Au	2022	2022-08-01	PMC9327083		10.1021/jacsau.2c00180
35897762	3D Printed Solutions for Spheroid Engineering and Cancer Research	Butelmann T, Gu Y, Li A, Tribukait-Riemenschneider F, Hoffmann J, Molazem A, Jaeger E, Pellegrini D, Forget A, Shastri VP.	Int J Mol Sci. 2022 Jul 25;23(15):8188. doi: 10.3390/ijms23158188.	Butelmann T	Int J Mol Sci	2022	2022-07-28	PMC9331260		10.3390/ijms23158188
35879301	Structure and assembly of cargo Rubisco in two native α-carboxysomes	Ni T, Sun Y, Burn W, Al-Hazeem MMJ, Zhu Y, Yu X, Liu LN, Zhang P.	Nat Commun. 2022 Jul 25;13(1):4299. doi: 10.1038/s41467-022-32004-w.	Ni T	Nat Commun	2022	2022-07-25	PMC9314367		10.1038/s41467-022-32004-w
35892332	Spaghetti Tracer: A Framework for Tracing Semiregular Filamentous Densities in 3D Tomograms	Sazzed S, Scheible P, He J, Wriggers W.	Biomolecules. 2022 Jul 23;12(8):1022. doi: 10.3390/biom12081022.	Sazzed S	Biomolecules	2022	2022-07-27	PMC9394354		10.3390/biom12081022
35894021	Deep Learning-Based Segmentation of Post-Mortem Human's Olfactory Bulb Structures in X-ray Phase-Contrast Tomography	Meshkov A, Khafizov A, Buzmakov A, Bukreeva I, Junemann O, Fratini M, Cedola A, Chukalina M, Yamaev A, Gigli G, Wilde F, Longo E, Asadchikov V, Saveliev S, Nikolaev D.	Tomography. 2022 Jul 22;8(4):1854-1868. doi: 10.3390/tomography8040156.	Meshkov A	Tomography	2022	2022-07-27	PMC9331385		10.3390/tomography8040156
35864453	Marker-controlled watershed with deep edge emphasis and optimized H-minima transform for automatic segmentation of densely cultivated 3D cell nuclei	Kaseva T, Omidali B, Hippeläinen E, Mäkelä T, Wilppu U, Sofiev A, Merivaara A, Yliperttula M, Savolainen S, Salli E.	BMC Bioinformatics. 2022 Jul 21;23(1):289. doi: 10.1186/s12859-022-04827-3.	Kaseva T	BMC Bioinformatics	2022	2022-07-21	PMC9306214		10.1186/s12859-022-04827-3
35978571	Fluorescence Imaging of 3D Cell Models with Subcellular Resolution	Van Zundert I, Maenhoudt N, De Vriendt S, Vankelecom H, Fortuni B, Rocha S.	Bio Protoc. 2022 Jul 20;12(14):e4469. doi: 10.21769/BioProtoc.4469. eCollection 2022 Jul 20.	Van Zundert I	Bio Protoc	2022	2022-08-18	PMC9350921		10.21769/BioProtoc.4469
37645324	Qudi-HiM: an open-source acquisition software package for highly multiplexed sequential and combinatorial optical imaging	Barho F, Fiche JB, Bardou M, Messina O, Martiniere A, Houbron C, Nollmann M.	Open Res Eur. 2022 Jul 19;2:46. doi: 10.12688/openreseurope.14641.2. eCollection 2022.	Barho F	Open Res Eur	2022	2023-08-30	PMC10445908		10.12688/openreseurope.14641.2
35858567	The protein organization of a red blood cell	Sae-Lee W, McCafferty CL, Verbeke EJ, Havugimana PC, Papoulas O, McWhite CD, Houser JR, Vanuytsel K, Murphy GJ, Drew K, Emili A, Taylor DW, Marcotte EM.	Cell Rep. 2022 Jul 19;40(3):111103. doi: 10.1016/j.celrep.2022.111103.	Sae-Lee W	Cell Rep	2022	2022-07-20	PMC9764456	NIHMS1856933	10.1016/j.celrep.2022.111103
35852146	Ndc1 drives nuclear pore complex assembly independent of membrane biogenesis to promote nuclear formation and growth	Mauro MS, Celma G, Zimyanin V, Magaj MM, Gibson KH, Redemann S, Bahmanyar S.	Elife. 2022 Jul 19;11:e75513. doi: 10.7554/eLife.75513.	Mauro MS	Elife	2022	2022-07-19	PMC9296133		10.7554/eLife.75513
35576011	Kinetochore size scales with chromosome size in bimodal karyotypes of Agavoideae	Plačková K, Zedek F, Schubert V, Houben A, Bureš P.	Ann Bot. 2022 Jul 19;130(1):77-84. doi: 10.1093/aob/mcac063.	Plačková K	Ann Bot	2022	2022-05-16	PMC9295917		10.1093/aob/mcac063
35913169	Whole-Kidney Three-Dimensional Staining with CUBIC	Hasegawa S, Nangaku M.	J Vis Exp. 2022 Jul 18;(185). doi: 10.3791/63986.	Hasegawa S	J Vis Exp	2022	2022-08-01			10.3791/63986
35880018	Computational framework for single-cell spatiotemporal dynamics of optogenetic membrane recruitment	Kuznetsov IA, Berlew EE, Glantz ST, Hannanta-Anan P, Chow BY.	Cell Rep Methods. 2022 Jul 6;2(7):100245. doi: 10.1016/j.crmeth.2022.100245. eCollection 2022 Jul 18.	Kuznetsov IA	Cell Rep Methods	2022	2022-07-26	PMC9308134		10.1016/j.crmeth.2022.100245
35880013	Rapid 3D-STORM imaging of diverse molecular targets in tissue	Albrecht NE, Jiang D, Akhanov V, Hobson R, Speer CM, Robichaux MA, Samuel MA.	Cell Rep Methods. 2022 Jul 11;2(7):100253. doi: 10.1016/j.crmeth.2022.100253. eCollection 2022 Jul 18.	Albrecht NE	Cell Rep Methods	2022	2022-07-26	PMC9308169		10.1016/j.crmeth.2022.100253
35842472	Analysis of three-dimensional chromatin packing domains by chromatin scanning transmission electron microscopy (ChromSTEM)	Li Y, Agrawal V, Virk RKA, Roth E, Li WS, Eshein A, Frederick J, Huang K, Almassalha L, Bleher R, Carignano MA, Szleifer I, Dravid VP, Backman V.	Sci Rep. 2022 Jul 16;12(1):12198. doi: 10.1038/s41598-022-16028-2.	Li Y	Sci Rep	2022	2022-07-16	PMC9288481		10.1038/s41598-022-16028-2
35748225	Imaging nanoscale nuclear structures with expansion microscopy	Faulkner EL, Pike JA, Densham RM, Garlick E, Thomas SG, Neely RK, Morris JR.	J Cell Sci. 2022 Jul 15;135(14):jcs259009. doi: 10.1242/jcs.259009. Epub 2022 Jul 19.	Faulkner EL	J Cell Sci	2022	2022-06-24	PMC9450888		10.1242/jcs.259009
35777738	Non-Invasive Three-Dimensional Cell Analysis in Bioinks by Raman Imaging	Marzi J, Fuhrmann E, Brauchle E, Singer V, Pfannstiel J, Schmidt I, Hartmann H.	ACS Appl Mater Interfaces. 2022 Jul 13;14(27):30455-30465. doi: 10.1021/acsami.1c24463. Epub 2022 Jul 1.	Marzi J	ACS Appl Mater Interfaces	2022	2022-07-01	PMC9284518		10.1021/acsami.1c24463
35910800	Mesoscale visualization of three-dimensional microvascular architecture and immunocyte distribution in intact mouse liver lobes	Liu Z, Xu M, Huang S, Pan Q, Liu C, Zeng F, Fan Z, Lu Y, Wang J, Liu J, Li X, Luo Q, Zhang Z.	Theranostics. 2022 Jul 11;12(12):5418-5433. doi: 10.7150/thno.71718. eCollection 2022.	Liu Z	Theranostics	2022	2022-08-01	PMC9330531		10.7150/thno.71718
35816515	Cellular electron tomography of the apical complex in the apicomplexan parasite Eimeria tenella shows a highly organised gateway for regulated secretion	Burrell A, Marugan-Hernandez V, Wheeler R, Moreira-Leite F, Ferguson DJP, Tomley FM, Vaughan S.	PLoS Pathog. 2022 Jul 11;18(7):e1010666. doi: 10.1371/journal.ppat.1010666. eCollection 2022 Jul.	Burrell A	PLoS Pathog	2022	2022-07-11	PMC9302750		10.1371/journal.ppat.1010666
35737810	Connectomic comparison of mouse and human cortex	Loomba S, Straehle J, Gangadharan V, Heike N, Khalifa A, Motta A, Ju N, Sievers M, Gempt J, Meyer HS, Helmstaedter M.	Science. 2022 Jul 8;377(6602):eabo0924. doi: 10.1126/science.abo0924. Epub 2022 Jul 8.	Loomba S	Science	2022	2022-06-23			10.1126/science.abo0924
35797345	Near-native state imaging by cryo-soft-X-ray tomography reveals remodelling of multiple cellular organelles during HSV-1 infection	Nahas KL, Connor V, Scherer KM, Kaminski CF, Harkiolaki M, Crump CM, Graham SC.	PLoS Pathog. 2022 Jul 7;18(7):e1010629. doi: 10.1371/journal.ppat.1010629. eCollection 2022 Jul.	Nahas KL	PLoS Pathog	2022	2022-07-07	PMC9262197		10.1371/journal.ppat.1010629
35876551	Combining 3D Magnetic Force Actuator and Multi-Functional Fluorescence Imaging to Study Nucleus Mechanobiology	Huang M, Wang H, Delgado AA, Reid TA, Long J, Wang S, Sussman H, Guan J, Yamaguchi H, Tang X.	J Vis Exp. 2022 Jul 5;(185). doi: 10.3791/64098.	Huang M	J Vis Exp	2022	2022-07-25			10.3791/64098
35865591	One-step synthesized amphiphilic carbon dots for the super-resolution imaging of endoplasmic reticulum in live cells	Li J, Zhang L, Chen J, Zhang R, Liu Z, Zhao J, Liu B, Han MY, Han G, Zhang Z.	RSC Adv. 2022 Jul 5;12(30):19424-19430. doi: 10.1039/d2ra02705d. eCollection 2022 Jun 29.	Li J	RSC Adv	2022	2022-07-22	PMC9255560		10.1039/d2ra02705d
35790716	Role of pericytes in blood-brain barrier preservation during ischemia through tunneling nanotubes	Pisani F, Castagnola V, Simone L, Loiacono F, Svelto M, Benfenati F.	Cell Death Dis. 2022 Jul 5;13(7):582. doi: 10.1038/s41419-022-05025-y.	Pisani F	Cell Death Dis	2022	2022-07-05	PMC9256725		10.1038/s41419-022-05025-y
35859896	Regeneration in the Auditory Organ in Cuban and African Dwarf Crocodiles (Crocodylus rhombifer and Osteolaemus tetraspis) Can We Learn From the Crocodile How to Restore Our Hearing?	Li H, Staxäng K, Hodik M, Melkersson KG, Rask-Andersen M, Rask-Andersen H.	Front Cell Dev Biol. 2022 Jul 4;10:934571. doi: 10.3389/fcell.2022.934571. eCollection 2022.	Li H	Front Cell Dev Biol	2022	2022-07-21	PMC9289536		10.3389/fcell.2022.934571
35859809	The Development of 3D Bovine Intestinal Organoid Derived Models to Investigate Mycobacterium Avium ssp Paratuberculosis Pathogenesis	Blake R, Jensen K, Mabbott N, Hope J, Stevens J.	Front Vet Sci. 2022 Jul 4;9:921160. doi: 10.3389/fvets.2022.921160. eCollection 2022.	Blake R	Front Vet Sci	2022	2022-07-21	PMC9290757		10.3389/fvets.2022.921160
36086569	Synthetic Generation of 3D Microscopy Images using Generative Adversarial Networks	Narotamo H, Ouarne M, Franco CA, Silveira M.	Annu Int Conf IEEE Eng Med Biol Soc. 2022 Jul;2022:549-552. doi: 10.1109/EMBC48229.2022.9871631.	Narotamo H	Annu Int Conf IEEE Eng Med Biol Soc	2022	2022-09-10			10.1109/EMBC48229.2022.9871631
36085720	Cloud-YLung for Non-Small Cell Lung Cancer Histology Classification from 3D Computed Tomography Whole-Lung Scans	Tomassini S, Falcionelli N, Sernani P, Sbrollini A, Morettini M, Burattini L, Dragoni AF.	Annu Int Conf IEEE Eng Med Biol Soc. 2022 Jul;2022:1556-1560. doi: 10.1109/EMBC48229.2022.9871378.	Tomassini S	Annu Int Conf IEEE Eng Med Biol Soc	2022	2022-09-10			10.1109/EMBC48229.2022.9871378
35831510	Structure of the nutrient-sensing hub GATOR2	Valenstein ML, Rogala KB, Lalgudi PV, Brignole EJ, Gu X, Saxton RA, Chantranupong L, Kolibius J, Quast JP, Sabatini DM.	Nature. 2022 Jul;607(7919):610-616. doi: 10.1038/s41586-022-04939-z. Epub 2022 Jul 13.	Valenstein ML	Nature	2022	2022-07-13	PMC9464592	NIHMS1819673	10.1038/s41586-022-04939-z
35816161	Whole-Mount Preparation and Microscopic Analysis of Epidermis	Kubo A, Aoki S, Fujita H.	Curr Protoc. 2022 Jul;2(7):e464. doi: 10.1002/cpz1.464.	Kubo A	Curr Protoc	2022	2022-07-11			10.1002/cpz1.464
35776611	Subcellular mechano-microscopy: high resolution three-dimensional elasticity mapping using optical coherence microscopy	Mowla A, Li J, Hepburn MS, Maher S, Chin L, Yeoh GC, Choi YS, Kennedy BF.	Opt Lett. 2022 Jul 1;47(13):3303-3306. doi: 10.1364/OL.451681.	Mowla A	Opt Lett	2022	2022-07-01			10.1364/OL.451681
35697835	Automated high-speed 3D imaging of organoid cultures with multi-scale phenotypic quantification	Beghin A, Grenci G, Sahni G, Guo S, Rajendiran H, Delaire T, Mohamad Raffi SB, Blanc D, de Mets R, Ong HT, Galindo X, Monet A, Acharya V, Racine V, Levet F, Galland R, Sibarita JB, Viasnoff V.	Nat Methods. 2022 Jul;19(7):881-892. doi: 10.1038/s41592-022-01508-0. Epub 2022 Jun 13.	Beghin A	Nat Methods	2022	2022-06-13			10.1038/s41592-022-01508-0
35685478	AAV6 as an effective gene delivery vector for prolonged transgene expression in intervertebral disc cells in vivo	Kim CH, Oliver C, Dar H, Drissi H, Presciutti SM.	Genes Dis. 2020 Dec 30;9(4):1074-1085. doi: 10.1016/j.gendis.2020.12.009. eCollection 2022 Jul.	Kim CH	Genes Dis	2020	2022-06-10	PMC9170577		10.1016/j.gendis.2020.12.009
35678745	Mitochondrial adaptations to inactivity in diaphragm muscle fibers	Brown AD, Fogarty MJ, Davis LA, Dasgupta D, Mantilla CB, Sieck GC.	J Appl Physiol (1985). 2022 Jul 1;133(1):191-204. doi: 10.1152/japplphysiol.00090.2022. Epub 2022 Jun 9.	Brown AD	J Appl Physiol (1985)	2022	2022-06-09	PMC9291409		10.1152/japplphysiol.00090.2022
35643821	Application of the mirror technique for block-face scanning electron microscopy	Talapka P, Bába BB, Mészár Z, Kisvárday RE, Kocsis Z, Srivastava M, Kisvárday Z.	Brain Struct Funct. 2022 Jul;227(6):1933-1947. doi: 10.1007/s00429-022-02506-w. Epub 2022 May 28.	Talapka P	Brain Struct Funct	2022	2022-06-01	PMC9232443		10.1007/s00429-022-02506-w
35635736	Recent Advances in Pathology: the 2022 Annual Review Issue of The Journal of Pathology	Herrington CS, Poulsom R, Pillay N, Bankhead P, Coates PJ.	J Pathol. 2022 Jul;257(4):379-382. doi: 10.1002/path.5972.	Herrington CS	J Pathol	2022	2022-05-31			10.1002/path.5972
35588677	Confocal microscopy-based estimation of intracellular conductivities in myocardium for modeling of the normal and infarcted heart	Greiner J, Sankarankutty AC, Seidel T, Sachse FB.	Comput Biol Med. 2022 Jul;146:105579. doi: 10.1016/j.compbiomed.2022.105579. Epub 2022 May 3.	Greiner J	Comput Biol Med	2022	2022-05-19	PMC10195095	NIHMS1893710	10.1016/j.compbiomed.2022.105579
35545132	Internalization of targeted microbubbles by endothelial cells and drug delivery by pores and tunnels	Beekers I, Langeveld SAG, Meijlink B, van der Steen AFW, de Jong N, Verweij MD, Kooiman K.	J Control Release. 2022 Jul;347:460-475. doi: 10.1016/j.jconrel.2022.05.008. Epub 2022 May 19.	Beekers I	J Control Release	2022	2022-05-11			10.1016/j.jconrel.2022.05.008
35364343	2D size of trabecular bone structure units (BSU) correlate more strongly with 3D architectural parameters than age in human vertebrae	Lamarche BA, Thomsen JS, Andreasen CM, Lievers WB, Andersen TL.	Bone. 2022 Jul;160:116399. doi: 10.1016/j.bone.2022.116399. Epub 2022 Mar 29.	Lamarche BA	Bone	2022	2022-04-01			10.1016/j.bone.2022.116399
35357890	Atlas-based relaxometry and subsegment analysis of the substantia nigra pars compacta using quantitative MRI: a healthy volunteer study	Fujiwara Y, Ishida S, Matta Y, Kanamoto M, Kimura H.	Br J Radiol. 2022 Jul 1;95(1135):20210572. doi: 10.1259/bjr.20210572. Epub 2022 Apr 19.	Fujiwara Y	Br J Radiol	2022	2022-03-31	PMC10996308		10.1259/bjr.20210572
35325505	Reconstructed human pigmented skin/epidermis models achieve epidermal pigmentation through melanocore transfer	Hall MJ, Lopes-Ventura S, Neto MV, Charneca J, Zoio P, Seabra MC, Oliva A, Barral DC.	Pigment Cell Melanoma Res. 2022 Jul;35(4):425-435. doi: 10.1111/pcmr.13039. Epub 2022 Apr 7.	Hall MJ	Pigment Cell Melanoma Res	2022	2022-03-24	PMC9543140		10.1111/pcmr.13039
35773250	Trans-cellular tunnels induced by the fungal pathogen Candida albicans facilitate invasion through successive epithelial cells without host damage	Lachat J, Pascault A, Thibaut D, Le Borgne R, Verbavatz JM, Weiner A.	Nat Commun. 2022 Jun 30;13(1):3781. doi: 10.1038/s41467-022-31237-z.	Lachat J	Nat Commun	2022	2022-06-30	PMC9246882		10.1038/s41467-022-31237-z
35758632	Cryo-electron tomography of Birbeck granules reveals the molecular mechanism of langerin lattice formation	Oda T, Yanagisawa H, Shinmori H, Ogawa Y, Kawamura T.	Elife. 2022 Jun 27;11:e79990. doi: 10.7554/eLife.79990.	Oda T	Elife	2022	2022-06-27	PMC9259017		10.7554/eLife.79990
35749071	Integrative illustration of a JCVI-syn3A minimal cell	Goodsell DS.	J Integr Bioinform. 2022 Jun 27;19(2):20220013. doi: 10.1515/jib-2022-0013.	Goodsell DS	J Integr Bioinform	2022	2022-06-24	PMC9377704		10.1515/jib-2022-0013
35815998	Quantitative 3D Imaging of Trypanosoma cruzi-Infected Cells, Dormant Amastigotes, and T Cells in Intact Clarified Organs	Sanchez-Valdez F, Padilla ÁM, Bustamante JM, Hawkins CWD, Tarleton RL.	J Vis Exp. 2022 Jun 23;(184). doi: 10.3791/63919.	Sanchez-Valdez F	J Vis Exp	2022	2022-07-11			10.3791/63919
35805961	Data-Driven Identification of Biomarkers for In Situ Monitoring of Drug Treatment in Bladder Cancer Organoids	Becker L, Fischer F, Fleck JL, Harland N, Herkommer A, Stenzl A, Aicher WK, Schenke-Layland K, Marzi J.	Int J Mol Sci. 2022 Jun 23;23(13):6956. doi: 10.3390/ijms23136956.	Becker L	Int J Mol Sci	2022	2022-07-09	PMC9266781		10.3390/ijms23136956
35805092	Effect of 3D Synthetic Microscaffold Nichoid on the Morphology of Cultured Hippocampal Neurons and Astrocytes	Musi CA, Colnaghi L, Giani A, Priori EC, Marchini G, Tironi M, Conci C, Cerullo G, Osellame R, Raimondi MT, Remuzzi A, Borsello T.	Cells. 2022 Jun 23;11(13):2008. doi: 10.3390/cells11132008.	Musi CA	Cells	2022	2022-07-09	PMC9265925		10.3390/cells11132008
35731833	The AMA1-RON complex drives Plasmodium sporozoite invasion in the mosquito and mammalian hosts	Fernandes P, Loubens M, Le Borgne R, Marinach C, Ardin B, Briquet S, Vincensini L, Hamada S, Hoareau-Coudert B, Verbavatz JM, Weiner A, Silvie O.	PLoS Pathog. 2022 Jun 22;18(6):e1010643. doi: 10.1371/journal.ppat.1010643. eCollection 2022 Jun.	Fernandes P	PLoS Pathog	2022	2022-06-22	PMC9255738		10.1371/journal.ppat.1010643
35729283	Single-scan volumetric imaging throughout thick tissue specimens by one-touch installable light-needle creating device	Chang CP, Otomo K, Kozawa Y, Ishii H, Yamasaki M, Watanabe M, Sato S, Enoki R, Nemoto T.	Sci Rep. 2022 Jun 21;12(1):10468. doi: 10.1038/s41598-022-14647-3.	Chang CP	Sci Rep	2022	2022-06-21	PMC9213396		10.1038/s41598-022-14647-3
35678832	Construction of Fast-Walking Tetrahedral DNA Walker with Four Arms for Sensitive Detection and Intracellular Imaging of Apurinic/Apyrimidinic Endonuclease 1	Zhou XM, Zhuo Y, Tu TT, Yuan R, Chai YQ.	Anal Chem. 2022 Jun 21;94(24):8732-8739. doi: 10.1021/acs.analchem.2c01171. Epub 2022 Jun 9.	Zhou XM	Anal Chem	2022	2022-06-09			10.1021/acs.analchem.2c01171
35781468	Preparation of Single-Somite Explants from Zebrafish Embryos	Naganathan SR, Oates AC.	J Vis Exp. 2022 Jun 17;(184). doi: 10.3791/63196.	Naganathan SR	J Vis Exp	2022	2022-07-05			10.3791/63196
35715545	Identifying long-range synaptic inputs using genetically encoded labels and volume electron microscopy	Ayuso-Jimeno IP, Ronchi P, Wang T, Gallori CE, Gross CT.	Sci Rep. 2022 Jun 17;12(1):10213. doi: 10.1038/s41598-022-14309-4.	Ayuso-Jimeno IP	Sci Rep	2022	2022-06-17	PMC9205864		10.1038/s41598-022-14309-4
35715406	3D structure and in situ arrangements of CatSper channel in the sperm flagellum	Zhao Y, Wang H, Wiesehoefer C, Shah NB, Reetz E, Hwang JY, Huang X, Wang TE, Lishko PV, Davies KM, Wennemuth G, Nicastro D, Chung JJ.	Nat Commun. 2022 Jun 17;13(1):3439. doi: 10.1038/s41467-022-31050-8.	Zhao Y	Nat Commun	2022	2022-06-17	PMC9205950		10.1038/s41467-022-31050-8
35715400	The architecture and operating mechanism of a cnidarian stinging organelle	Karabulut A, McClain M, Rubinstein B, Sabin KZ, McKinney SA, Gibson MC.	Nat Commun. 2022 Jun 17;13(1):3494. doi: 10.1038/s41467-022-31090-0.	Karabulut A	Nat Commun	2022	2022-06-17	PMC9205923		10.1038/s41467-022-31090-0
35418525	Three-dimensional structural analysis of mitochondria composing each subtype of fast-twitch muscle fibers in chicken	Makida S, Kametani K, Hosotani M, Takahashi N, Iwasaki T, Hasegawa Y, Takaya T, Ueda H, Watanabe T.	J Vet Med Sci. 2022 Jun 17;84(6):809-816. doi: 10.1292/jvms.22-0080. Epub 2022 Apr 14.	Makida S	J Vet Med Sci	2022	2022-04-14	PMC9246695		10.1292/jvms.22-0080
35844788	Spatiotemporal quantification of metastatic tumour cell growth and distribution in lymph nodes by whole-mount tissue 3D imaging	Li J, Xu CJ, Tian GA, Li Q, Li DX, Yan F, Zhou YQ, Huang PQ, Xie JX, Wang X, Jiang SH, Wang YH, Song J, Zhang XL, Yi SQ, Hu LP, Xu Q, Li XW, Zhang ZG.	Int J Biol Sci. 2022 Jun 13;18(10):3993-4005. doi: 10.7150/ijbs.72552. eCollection 2022.	Li J	Int J Biol Sci	2022	2022-07-18	PMC9274482		10.7150/ijbs.72552
35836798	A multimodal imaging workflow for monitoring CAR T cell therapy against solid tumor from whole-body to single-cell level	Pfeifer R, Henze J, Wittich K, Gosselink A, Kinkhabwala A, Gremse F, Bleilevens C, Bigott K, Jungblut M, Hardt O, Alves F, Al Rawashdeh W.	Theranostics. 2022 Jun 13;12(11):4834-4850. doi: 10.7150/thno.68966. eCollection 2022.	Pfeifer R	Theranostics	2022	2022-07-15	PMC9274742		10.7150/thno.68966
35782512	Enhanced Microvasculature Formation and Patterning in iPSC-Derived Kidney Organoids Cultured in Physiological Hypoxia	Schumacher A, Roumans N, Rademakers T, Joris V, Eischen-Loges MJ, van Griensven M, LaPointe VLS.	Front Bioeng Biotechnol. 2022 Jun 13;10:860138. doi: 10.3389/fbioe.2022.860138. eCollection 2022.	Schumacher A	Front Bioeng Biotechnol	2022	2022-07-05	PMC9240933		10.3389/fbioe.2022.860138
35156116	All for one: changes in mitochondrial morphology and activity during syncytial oogenesis†	Urbisz AZ, Chajec Ł, Małota K, Student S, Sawadro MK, Śliwińska MA, Świątek P.	Biol Reprod. 2022 Jun 13;106(6):1232-1253. doi: 10.1093/biolre/ioac035.	Urbisz AZ	Biol Reprod	2022	2022-02-14	PMC9720109		10.1093/biolre/ioac035
35758700	Detection and Quantitation of Label-Retaining Cells in Mouse Incisors using a 3D Reconstruction Approach after Tissue Clearing	Dong C, Lamichhane B, Zhang Y, Wang X.	J Vis Exp. 2022 Jun 10;(184). doi: 10.3791/63721.	Dong C	J Vis Exp	2022	2022-06-27			10.3791/63721
35679405	Architecture of the cytoplasmic face of the nuclear pore	Bley CJ, Nie S, Mobbs GW, Petrovic S, Gres AT, Liu X, Mukherjee S, Harvey S, Huber FM, Lin DH, Brown B, Tang AW, Rundlet EJ, Correia AR, Chen S, Regmi SG, Stevens TA, Jette CA, Dasso M, Patke A, Palazzo AF, Kossiakoff AA, Hoelz A.	Science. 2022 Jun 10;376(6598):eabm9129. doi: 10.1126/science.abm9129. Epub 2022 Jun 10.	Bley CJ	Science	2022	2022-06-09	PMC9348906	NIHMS1824452	10.1126/science.abm9129
35675401	Isotropic three-dimensional dual-color super-resolution microscopy with metal-induced energy transfer	Thiele JC, Jungblut M, Helmerich DA, Tsukanov R, Chizhik A, Chizhik AI, Schnermann MJ, Sauer M, Nevskyi O, Enderlein J.	Sci Adv. 2022 Jun 10;8(23):eabo2506. doi: 10.1126/sciadv.abo2506. Epub 2022 Jun 8.	Thiele JC	Sci Adv	2022	2022-06-08	PMC9176750		10.1126/sciadv.abo2506
35758663	Three-dimensional Characterization of Interorganelle Contact Sites in Hepatocytes using Serial Section Electron Microscopy	Chun Chung GH, Gissen P, Stefan CJ, Burden JJ.	J Vis Exp. 2022 Jun 9;(184). doi: 10.3791/63496.	Chun Chung GH	J Vis Exp	2022	2022-06-27			10.3791/63496
35621412	Mechanics of migrating platelets investigated with scanning ion conductance microscopy	Seifert J, Rheinlaender J, von Eysmondt H, Schäffer TE.	Nanoscale. 2022 Jun 9;14(22):8192-8199. doi: 10.1039/d2nr01187e.	Seifert J	Nanoscale	2022	2022-05-27			10.1039/d2nr01187e
34667121	Chambers for Culturing and Immobilizing Xenopus Embryos and Organotypic Explants for Live Imaging	Chu CW, Davidson LA.	Cold Spring Harb Protoc. 2022 Jun 7;2022(5):Pdb.prot107649. doi: 10.1101/pdb.prot107649.	Chu CW	Cold Spring Harb Protoc	2022	2021-10-20	PMC10022700	NIHMS1881038	10.1101/pdb.prot107649
35757025	3D printed gelatin/decellularized bone composite scaffolds for bone tissue engineering: Fabrication, characterization and cytocompatibility study	Kara A, Distler T, Polley C, Schneidereit D, Seitz H, Friedrich O, Tihminlioglu F, Boccaccini AR.	Mater Today Bio. 2022 Jun 6;15:100309. doi: 10.1016/j.mtbio.2022.100309. eCollection 2022 Jun.	Kara A	Mater Today Bio	2022	2022-06-27	PMC9213825		10.1016/j.mtbio.2022.100309
35668354	NODeJ: an ImageJ plugin for 3D segmentation of nuclear objects	Dubos T, Poulet A, Thomson G, Péry E, Chausse F, Tatout C, Desset S, van Wolfswinkel JC, Jacob Y.	BMC Bioinformatics. 2022 Jun 6;23(1):216. doi: 10.1186/s12859-022-04743-6.	Dubos T	BMC Bioinformatics	2022	2022-06-06	PMC9169307		10.1186/s12859-022-04743-6
35398732	Design and synthesis of aptamer-cyclometalated iridium(III) complex conjugate targeting cancer cells	Chen W, Cai X, Sun Q, Guo X, Liang C, Tang H, Huang H, Luo H, Chen L, Chen J.	Eur J Med Chem. 2022 Jun 5;236:114335. doi: 10.1016/j.ejmech.2022.114335. Epub 2022 Mar 31.	Chen W	Eur J Med Chem	2022	2022-04-10			10.1016/j.ejmech.2022.114335
35650186	Transport of intensity diffraction tomography with non-interferometric synthetic aperture for three-dimensional label-free microscopy	Li J, Zhou N, Sun J, Zhou S, Bai Z, Lu L, Chen Q, Zuo C.	Light Sci Appl. 2022 Jun 2;11(1):154. doi: 10.1038/s41377-022-00815-7.	Li J	Light Sci Appl	2022	2022-06-01	PMC9160286		10.1038/s41377-022-00815-7
35773755	Functional imaging with dynamic quantitative oblique back-illumination microscopy	Casteleiro Costa P, Wang B, Filan C, Bowles-Welch A, Yeago C, Roy K, Robles FE.	J Biomed Opt. 2022 Jun;27(6):066502. doi: 10.1117/1.JBO.27.6.066502.	Casteleiro Costa P	J Biomed Opt	2022	2022-07-01	PMC9243522		10.1117/1.JBO.27.6.066502
35586397	Data from ameloblast cell lines cultured in 3D using various gel substrates in the presence of ameloblastin	Visakan G, Su J, Moradian-Oldak J.	Data Brief. 2022 May 5;42:108233. doi: 10.1016/j.dib.2022.108233. eCollection 2022 Jun.	Visakan G	Data Brief	2022	2022-05-19	PMC9108880		10.1016/j.dib.2022.108233
35438000	The ultrastructural heterogeneity of lung surfactant revealed by serial section electron tomography: insights into the 3-D architecture of human tubular myelin	Lettau M, Timm S, Dittmayer C, Lopez-Rodriguez E, Ochs M.	Am J Physiol Lung Cell Mol Physiol. 2022 Jun 1;322(6):L873-L881. doi: 10.1152/ajplung.00020.2022. Epub 2022 Apr 19.	Lettau M	Am J Physiol Lung Cell Mol Physiol	2022	2022-04-19			10.1152/ajplung.00020.2022
35436661	gACSON software for automated segmentation and morphology analyses of myelinated axons in 3D electron microscopy	Behanova A, Abdollahzadeh A, Belevich I, Jokitalo E, Sierra A, Tohka J.	Comput Methods Programs Biomed. 2022 Jun;220:106802. doi: 10.1016/j.cmpb.2022.106802. Epub 2022 Apr 6.	Behanova A	Comput Methods Programs Biomed	2022	2022-04-18			10.1016/j.cmpb.2022.106802
35344286	Quantifying Molecular Dynamics within Complex Cellular Morphologies using LLSM-FRAP	Colin-York H, Heddleston J, Wait E, Karedla N, deSantis M, Khuon S, Chew TL, Sbalzarini IF, Fritzsche M.	Small Methods. 2022 Jun;6(6):e2200149. doi: 10.1002/smtd.202200149. Epub 2022 Mar 28.	Colin-York H	Small Methods	2022	2022-03-28			10.1002/smtd.202200149
35283239	Ultrastructural view of astrocyte arborization, astrocyte-astrocyte and astrocyte-synapse contacts, intracellular vesicle-like structures, and mitochondrial network	Aten S, Kiyoshi CM, Arzola EP, Patterson JA, Taylor AT, Du Y, Guiher AM, Philip M, Camacho EG, Mediratta D, Collins K, Boni K, Garcia SA, Kumar R, Drake AN, Hegazi A, Trank L, Benson E, Kidd G, Terman D, Zhou M.	Prog Neurobiol. 2022 Jun;213:102264. doi: 10.1016/j.pneurobio.2022.102264. Epub 2022 Mar 11.	Aten S	Prog Neurobiol	2022	2022-03-14	PMC9050955	NIHMS1789222	10.1016/j.pneurobio.2022.102264
34799405	In vivo detection of damage in multiple sclerosis cortex and cortical lesions using NODDI	Preziosa P, Pagani E, Bonacchi R, Cacciaguerra L, Falini A, Rocca MA, Filippi M.	J Neurol Neurosurg Psychiatry. 2022 Jun;93(6):628-636. doi: 10.1136/jnnp-2021-327803. Epub 2021 Nov 19.	Preziosa P	J Neurol Neurosurg Psychiatry	2022	2021-11-20			10.1136/jnnp-2021-327803
34794370	Application of three-dimensional Raman imaging to determination of the relationship between cellular localization of diesel exhaust particles and the toxicity	Ou L, Honda A, Miyasaka N, Akaji S, Omori I, Ishikawa R, Li Y, Ueda K, Takano H.	Toxicol Mech Methods. 2022 Jun;32(5):333-340. doi: 10.1080/15376516.2021.2008569. Epub 2021 Dec 7.	Ou L	Toxicol Mech Methods	2022	2021-11-19			10.1080/15376516.2021.2008569
34782581	Optical tissue clearing enables rapid, precise and comprehensive assessment of three-dimensional morphology in experimental nerve regeneration research	Daeschler SC, Zhang J, Gordon T, Borschel GH.	Neural Regen Res. 2022 Jun;17(6):1348-1356. doi: 10.4103/1673-5374.329473.	Daeschler SC	Neural Regen Res	2022	2021-11-16	PMC8643045		10.4103/1673-5374.329473
35641922	Efficient automatic 3D segmentation of cell nuclei for high-content screening	Marzec M, Piórkowski A, Gertych A.	BMC Bioinformatics. 2022 May 31;23(1):203. doi: 10.1186/s12859-022-04737-4.	Marzec M	BMC Bioinformatics	2022	2022-06-01	PMC9153210		10.1186/s12859-022-04737-4
35681482	Human Sperm Morphology as a Marker of Its Nuclear Quality and Epigenetic Pattern	Bendayan M, Caceres L, Saïs E, Swierkowski-Blanchard N, Alter L, Bonnet-Garnier A, Boitrelle F.	Cells. 2022 May 30;11(11):1788. doi: 10.3390/cells11111788.	Bendayan M	Cells	2022	2022-06-10	PMC9180039		10.3390/cells11111788
35681473	Centrosome Positioning in Migrating Dictyostelium Cells	Ishikawa-Ankerhold H, Kroll J, Heuvel DVD, Renkawitz J, Müller-Taubenberger A.	Cells. 2022 May 29;11(11):1776. doi: 10.3390/cells11111776.	Ishikawa-Ankerhold H	Cells	2022	2022-06-10	PMC9179490		10.3390/cells11111776
35682755	De Novo Development of Mitochondria-Targeted Molecular Probes Targeting Pink1	Ben-Uliel SF, Zoabi FH, Slavin M, Sibony-Benyamini H, Kalisman N, Qvit N.	Int J Mol Sci. 2022 May 28;23(11):6076. doi: 10.3390/ijms23116076.	Ben-Uliel SF	Int J Mol Sci	2022	2022-06-10	PMC9181014		10.3390/ijms23116076
35283426	Gossypol Induces Apoptosis of Human Pancreatic Cancer Cells via CHOP/Endoplasmic Reticulum Stress Signaling Pathway	Lee S, Hong E, Jo E, Kim ZH, Yim KJ, Woo SH, Choi YS, Jang HJ.	J Microbiol Biotechnol. 2022 May 28;32(5):645-656. doi: 10.4014/jmb.2110.10019.	Lee S	J Microbiol Biotechnol	2022	2022-03-14	PMC9628887		10.4014/jmb.2110.10019
35682677	Antiosteoporotic Nanohydroxyapatite Zoledronate Scaffold Seeded with Bone Marrow Mesenchymal Stromal Cells for Bone Regeneration: A 3D In Vitro Model	Tschon M, Boanini E, Sartori M, Salamanna F, Panzavolta S, Bigi A, Fini M.	Int J Mol Sci. 2022 May 26;23(11):5988. doi: 10.3390/ijms23115988.	Tschon M	Int J Mol Sci	2022	2022-06-10	PMC9180852		10.3390/ijms23115988
35619149	Assay establishment and validation of a high-throughput organoid-based drug screening platform	Li X, Fu G, Zhang L, Guan R, Tang P, Zhang J, Rao X, Chen S, Xu X, Zhou Y, Deng Y, Lv T, He X, Mo S, Mu P, Gao J, Hua G.	Stem Cell Res Ther. 2022 May 26;13(1):219. doi: 10.1186/s13287-022-02902-3.	Li X	Stem Cell Res Ther	2022	2022-05-26	PMC9137096		10.1186/s13287-022-02902-3
35614048	Functional and multiscale 3D structural investigation of brain tissue through correlative in vivo physiology, synchrotron microtomography and volume electron microscopy	Bosch C, Ackels T, Pacureanu A, Zhang Y, Peddie CJ, Berning M, Rzepka N, Zdora MC, Whiteley I, Storm M, Bonnin A, Rau C, Margrie T, Collinson L, Schaefer AT.	Nat Commun. 2022 May 25;13(1):2923. doi: 10.1038/s41467-022-30199-6.	Bosch C	Nat Commun	2022	2022-05-25	PMC9132960		10.1038/s41467-022-30199-6
35660707	Imaging Replicative Domains in Ultrastructurally Preserved Chromatin by Electron Tomography	Sosnovskaya S, Zakirov AN, Ryumina ED, Kharybina E, Golyshev SA, Strelkova OS, Zhironkina OA, Moiseenko A, Orekhov A, Kireev II.	J Vis Exp. 2022 May 20;(183). doi: 10.3791/62803.	Sosnovskaya S	J Vis Exp	2022	2022-06-06			10.3791/62803
35479412	Spatiotemporal three-dimensional transport dynamics of endocytic cargos and their physical regulations in cells	Jiang C, Yang M, Li W, Dou SX, Wang PY, Li H.	iScience. 2022 Apr 6;25(5):104210. doi: 10.1016/j.isci.2022.104210. eCollection 2022 May 20.	Jiang C	iScience	2022	2022-04-28	PMC9035719		10.1016/j.isci.2022.104210
35470841	Highly-fluorescent BODIPY-functionalised metallacages as drug delivery systems: synthesis, characterisation and cellular accumulation studies	Aikman B, Bonsignore R, Woods B, Doellerer D, Scotti R, Schmidt C, Heidecker AA, Pöthig A, Sayers EJ, Jones AT, Casini A.	Dalton Trans. 2022 May 17;51(19):7476-7490. doi: 10.1039/d2dt00337f.	Aikman B	Dalton Trans	2022	2022-04-26			10.1039/d2dt00337f
35577856	Label-free discrimination of tumorigenesis stages using in vitro prostate cancer bone metastasis model by Raman imaging	Kar S, Jaswandkar SV, Katti KS, Kang JW, So PTC, Paulmurugan R, Liepmann D, Venkatesan R, Katti DR.	Sci Rep. 2022 May 16;12(1):8050. doi: 10.1038/s41598-022-11800-w.	Kar S	Sci Rep	2022	2022-05-16	PMC9110417		10.1038/s41598-022-11800-w
35577848	In vivo imaging with a fast large-area multiphoton exoscope (FLAME) captures the melanin distribution heterogeneity in human skin	Vicente JR, Durkin A, Shrestha K, Balu M.	Sci Rep. 2022 May 16;12(1):8106. doi: 10.1038/s41598-022-12317-y.	Vicente JR	Sci Rep	2022	2022-05-16	PMC9110384		10.1038/s41598-022-12317-y
35502739	GIANI - open-source software for automated analysis of 3D microscopy images	Barry DJ, Gerri C, Bell DM, D'Antuono R, Niakan KK.	J Cell Sci. 2022 May 15;135(10):jcs259511. doi: 10.1242/jcs.259511. Epub 2022 May 17.	Barry DJ	J Cell Sci	2022	2022-05-03	PMC9189431		10.1242/jcs.259511
35551498	3D molecular phenotyping of cleared human brain tissues with light-sheet fluorescence microscopy	Pesce L, Scardigli M, Gavryusev V, Laurino A, Mazzamuto G, Brady N, Sancataldo G, Silvestri L, Destrieux C, Hof PR, Costantini I, Pavone FS.	Commun Biol. 2022 May 12;5(1):447. doi: 10.1038/s42003-022-03390-0.	Pesce L	Commun Biol	2022	2022-05-13	PMC9098858		10.1038/s42003-022-03390-0
35635469	A Tissue Clearing Method for Neuronal Imaging from Mesoscopic to Microscopic Scales	Yamauchi K, Okamoto S, Takahashi M, Koike M, Furuta T, Hioki H.	J Vis Exp. 2022 May 10;(183). doi: 10.3791/63941.	Yamauchi K	J Vis Exp	2022	2022-05-31			10.3791/63941
35635466	Imaging Neutrophil Migration in the Mouse Skin to Investigate Subcellular Membrane Remodeling Under Physiological Conditions	Melis N, Subramanian B, Chen D, Weigert R.	J Vis Exp. 2022 May 10;(183):10.3791/63581. doi: 10.3791/63581.	Melis N	J Vis Exp	2022	2022-05-31	PMC10575475	NIHMS1928048	10.3791/63581
35522384	Volumetric 3D reconstruction of plant leaf cells using SEM, ion milling, TEM, and serial sectioning	Zechmann B, Möstl S, Zellnig G.	Planta. 2022 May 6;255(6):118. doi: 10.1007/s00425-022-03905-3.	Zechmann B	Planta	2022	2022-05-06			10.1007/s00425-022-03905-3
35358416	De novo variants in ATP2B1 lead to neurodevelopmental delay	Rahimi MJ, Urban N, Wegler M, Sticht H, Schaefer M, Popp B, Gaunitz F, Morleo M, Nigro V, Maitz S, Mancini GMS, Ruivenkamp C, Suk EK, Bartolomaeus T, Merkenschlager A, Koboldt D, Bartholomew D, Stegmann APA, Sinnema M, Duynisveld I, Salvarinova R, Race S, de Vries BBA, Trimouille A, Naudion S, Marom D, Hamiel U, Henig N, Demurger F, Rahner N, Bartels E, Hamm JA, Putnam AM, Person R, Abou Jamra R,…	Am J Hum Genet. 2022 May 5;109(5):944-952. doi: 10.1016/j.ajhg.2022.03.009. Epub 2022 Mar 30.	Rahimi MJ	Am J Hum Genet	2022	2022-03-31	PMC9118097		10.1016/j.ajhg.2022.03.009
35571236	Hippocampal Mitochondrial Abnormalities Induced the Dendritic Complexity Reduction and Cognitive Decline in a Rat Model of Spinal Cord Injury	Hu X, Wu L, Wen Y, Liu J, Li H, Zhang Y, Wang Z, Ding J, Zeng Z, Xia H.	Oxid Med Cell Longev. 2022 May 4;2022:9253916. doi: 10.1155/2022/9253916. eCollection 2022.	Hu X	Oxid Med Cell Longev	2022	2022-05-16	PMC9095360		10.1155/2022/9253916
35967948	＜Editors' Choice＞ Elective nodal irradiation versus involved field radiotherapy for limited disease small cell lung cancer: a single-institution experience	Suzuki G, Yamazaki H, Aibe N, Masui K, Shimizu D, Kimoto T, Nagasawa S, Takenaka T, Masai N, Watanabe S, Seri S, Tamaki N, Takayama K, Yamada K.	Nagoya J Med Sci. 2022 May;84(2):327-338. doi: 10.18999/nagjms.84.2.327.	Suzuki G	Nagoya J Med Sci	2022	2022-08-15	PMC9350561		10.18999/nagjms.84.2.327
34711477	Volumetric (23)Na Single and Triple-Quantum Imaging at 7T: 3D-CRISTINA	Hoesl MAU, Schad LR, Rapacchi S.	Z Med Phys. 2022 May;32(2):199-208. doi: 10.1016/j.zemedi.2021.09.001. Epub 2021 Oct 26.	Hoesl MAU	Z Med Phys	2022	2021-10-29	PMC9948835		10.1016/j.zemedi.2021.09.001
34417661	Existence of giant mitochondria-containing sheet structures lacking cristae and matrix in the etiolated cotyledon of Arabidopsis thaliana	Fukushima S, Akita K, Takagi T, Kobayashi K, Moritoki N, Sugaya H, Arimura SI, Kuroiwa H, Kuroiwa T, Nagata N.	Protoplasma. 2022 May;259(3):731-742. doi: 10.1007/s00709-021-01696-0. Epub 2021 Aug 21.	Fukushima S	Protoplasma	2022	2021-08-21	PMC9010340		10.1007/s00709-021-01696-0
34191348	Automated quantification of live articular chondrocyte fluorescent staining using a custom image analysis framework	Yang L, Brouillette MJ, Coleman MC, Kluz PN, Goetz JE.	J Orthop Res. 2022 May;40(5):1203-1212. doi: 10.1002/jor.25137. Epub 2021 Jul 11.	Yang L	J Orthop Res	2022	2021-06-30			10.1002/jor.25137
35572104	3D Single Molecule Super-Resolution Microscopy of Whole Nuclear Lamina	Rozario AM, Morey A, Elliott C, Russ B, Whelan DR, Turner SJ, Bell TDM.	Front Chem. 2022 Apr 28;10:863610. doi: 10.3389/fchem.2022.863610. eCollection 2022.	Rozario AM	Front Chem	2022	2022-05-16	PMC9096160		10.3389/fchem.2022.863610
35528948	Single-Neuron Labeling in Fixed Tissue and Targeted Volume Electron Microscopy	Turegano-Lopez M, Santuy A, Kastanauskaite A, Rodriguez JR, DeFelipe J, Merchan-Perez A.	Front Neuroanat. 2022 Apr 21;16:852057. doi: 10.3389/fnana.2022.852057. eCollection 2022.	Turegano-Lopez M	Front Neuroanat	2022	2022-05-09	PMC9070053		10.3389/fnana.2022.852057
35527488	[A 3D hydrogel loaded with exosomes derived from bone marrow stem cells promotes cartilage repair in rats by modulating immunological microenvironment]	Guan P, Cui R, Wang Q, Sun Y.	Nan Fang Yi Ke Da Xue Xue Bao. 2022 Apr 20;42(4):528-537. doi: 10.12122/j.issn.1673-4254.2022.04.08.	Guan P	Nan Fang Yi Ke Da Xue Xue Bao	2022	2022-05-09	PMC9085588		10.12122/j.issn.1673-4254.2022.04.08
35471429	3D time-lapse imaging of a mouse embryo using intensity diffraction tomography embedded inside a deep learning framework	Pierré W, Hervé L, Paviolo C, Mandula O, Remondiere V, Morales S, Grudinin S, Ray PF, Dhellemmes M, Arnoult C, Allier C.	Appl Opt. 2022 Apr 20;61(12):3337-3348. doi: 10.1364/AO.453910.	Pierré W	Appl Opt	2022	2022-04-26			10.1364/AO.453910
34530440	Sublamina-Specific Dynamics and Ultrastructural Heterogeneity of Layer 6 Excitatory Synaptic Boutons in the Adult Human Temporal Lobe Neocortex	Schmuhl-Giesen S, Rollenhagen A, Walkenfort B, Yakoubi R, Sätzler K, Miller D, von Lehe M, Hasenberg M, Lübke JHR.	Cereb Cortex. 2022 Apr 20;32(9):1840-1865. doi: 10.1093/cercor/bhab315.	Schmuhl-Giesen S	Cereb Cortex	2022	2021-09-16	PMC9070345		10.1093/cercor/bhab315
35516801	High-Resolution Digital Panorama of Multiple Structures in Whole Brain of Alzheimer's Disease Mice	Yin X, Zhang X, Zhang J, Yang W, Sun X, Zhang H, Gao Z, Jiang H.	Front Neurosci. 2022 Apr 19;16:870520. doi: 10.3389/fnins.2022.870520. eCollection 2022.	Yin X	Front Neurosci	2022	2022-05-06	PMC9067162		10.3389/fnins.2022.870520
35457187	3D Visualization of Human Blood Vascular Networks Using Single-Domain Antibodies Directed against Endothelial Cell-Selective Adhesion Molecule (ESAM)	Hansmeier NR, Büschlen IS, Behncke RY, Ulferts S, Bisoendial R, Hägerling R.	Int J Mol Sci. 2022 Apr 15;23(8):4369. doi: 10.3390/ijms23084369.	Hansmeier NR	Int J Mol Sci	2022	2022-04-23	PMC9028812		10.3390/ijms23084369
35316014	Decoding the Mechanism of Specific RNA Targeting by Ribosomal Methyltransferases	Singh J, Raina R, Vinothkumar KR, Anand R.	ACS Chem Biol. 2022 Apr 15;17(4):829-839. doi: 10.1021/acschembio.1c00732. Epub 2022 Mar 22.	Singh J	ACS Chem Biol	2022	2022-03-22			10.1021/acschembio.1c00732
35509864	Tissue engineered in-vitro vascular patch fabrication using hybrid 3D printing and electrospinning	Mayoral I, Bevilacqua E, Gómez G, Hmadcha A, González-Loscertales I, Reina E, Sotelo J, Domínguez A, Pérez-Alcántara P, Smani Y, González-Puertas P, Mendez A, Uribe S, Smani T, Ordoñez A, Valverde I.	Mater Today Bio. 2022 Apr 14;14:100252. doi: 10.1016/j.mtbio.2022.100252. eCollection 2022 Mar.	Mayoral I	Mater Today Bio	2022	2022-05-05	PMC9059085		10.1016/j.mtbio.2022.100252
35493087	Schlemm's Canal Endothelium Cellular Connectivity in Giant Vacuole and Pore Formation in Different Flow-type Areas: A Serial Block-Face Scanning Electron Microscopy Study	Swain DL, Yasmin S, Fernandes B, Lamaj G, Su Y, Gong H.	Front Cell Dev Biol. 2022 Apr 13;10:867376. doi: 10.3389/fcell.2022.867376. eCollection 2022.	Swain DL	Front Cell Dev Biol	2022	2022-05-02	PMC9043561		10.3389/fcell.2022.867376
35456685	Dual Responsive poly(vinyl caprolactam)-Based Nanogels for Tunable Intracellular Doxorubicin Delivery in Cancer Cells	Rao KM, Suneetha M, Kumar DV, Kim HJ, Seok YJ, Han SS.	Pharmaceutics. 2022 Apr 13;14(4):852. doi: 10.3390/pharmaceutics14040852.	Rao KM	Pharmaceutics	2022	2022-04-23	PMC9029372		10.3390/pharmaceutics14040852
35478966	Correlative Organelle Microscopy: Fluorescence Guided Volume Electron Microscopy of Intracellular Processes	Loginov SV, Fermie J, Fokkema J, Agronskaia AV, De Heus C, Blab GA, Klumperman J, Gerritsen HC, Liv N.	Front Cell Dev Biol. 2022 Apr 11;10:829545. doi: 10.3389/fcell.2022.829545. eCollection 2022.	Loginov SV	Front Cell Dev Biol	2022	2022-04-28	PMC9035751		10.3389/fcell.2022.829545
35464440	Cryopreserved PM21-Particle-Expanded Natural Killer Cells Maintain Cytotoxicity and Effector Functions In Vitro and In Vivo	Oyer JL, Croom-Perez TJ, Dieffenthaller TA, Robles-Carillo LD, Gitto SB, Altomare DA, Copik AJ.	Front Immunol. 2022 Apr 7;13:861681. doi: 10.3389/fimmu.2022.861681. eCollection 2022.	Oyer JL	Front Immunol	2022	2022-04-25	PMC9022621		10.3389/fimmu.2022.861681
35148829	Soft X-ray tomography to map and quantify organelle interactions at the mesoscale	Loconte V, Singla J, Li A, Chen JH, Ekman A, McDermott G, Sali A, Le Gros M, White KL, Larabell CA.	Structure. 2022 Apr 7;30(4):510-521.e3. doi: 10.1016/j.str.2022.01.006. Epub 2022 Feb 10.	Loconte V	Structure	2022	2022-02-12	PMC9013509	NIHMS1778529	10.1016/j.str.2022.01.006
35093201	Cryo-EM and artificial intelligence visualize endogenous protein community members	Skalidis I, Kyrilis FL, Tüting C, Hamdi F, Chojnowski G, Kastritis PL.	Structure. 2022 Apr 7;30(4):575-589.e6. doi: 10.1016/j.str.2022.01.001. Epub 2022 Jan 31.	Skalidis I	Structure	2022	2022-01-30			10.1016/j.str.2022.01.001
35450291	Public Volume Electron Microscopy Data: An Essential Resource to Study the Brain Microvasculature	Bonney SK, Coelho-Santos V, Huang SF, Takeno M, Kornfeld J, Keller A, Shih AY.	Front Cell Dev Biol. 2022 Apr 5;10:849469. doi: 10.3389/fcell.2022.849469. eCollection 2022.	Bonney SK	Front Cell Dev Biol	2022	2022-04-22	PMC9016339		10.3389/fcell.2022.849469
35152761	Spatially modulated illumination microscopy: application perspectives in nuclear nanostructure analysis	Cremer C, Birk U.	Philos Trans A Math Phys Eng Sci. 2022 Apr 4;380(2220):20210152. doi: 10.1098/rsta.2021.0152. Epub 2022 Feb 14.	Cremer C	Philos Trans A Math Phys Eng Sci	2022	2022-02-14			10.1098/rsta.2021.0152
35365193	Inhibition of carbonic anhydrases IX/XII by SLC-0111 boosts cisplatin effects in hampering head and neck squamous carcinoma cell growth and invasion	Sarnella A, Ferrara Y, Auletta L, Albanese S, Cerchia L, Alterio V, De Simone G, Supuran CT, Zannetti A.	J Exp Clin Cancer Res. 2022 Apr 2;41(1):122. doi: 10.1186/s13046-022-02345-x.	Sarnella A	J Exp Clin Cancer Res	2022	2022-04-02	PMC8976345		10.1186/s13046-022-02345-x
35383828	Visualising the cytoskeletal machinery in neuronal growth cones using cryo-electron tomography	Atherton J, Stouffer M, Francis F, Moores CA.	J Cell Sci. 2022 Apr 1;135(7):jcs259234. doi: 10.1242/jcs.259234. Epub 2022 Apr 8.	Atherton J	J Cell Sci	2022	2022-04-06	PMC9016625		10.1242/jcs.259234
35166410	Volumetric Bioprinting of Organoids and Optically Tuned Hydrogels to Build Liver-Like Metabolic Biofactories	Bernal PN, Bouwmeester M, Madrid-Wolff J, Falandt M, Florczak S, Rodriguez NG, Li Y, Größbacher G, Samsom RA, van Wolferen M, van der Laan LJW, Delrot P, Loterie D, Malda J, Moser C, Spee B, Levato R.	Adv Mater. 2022 Apr;34(15):e2110054. doi: 10.1002/adma.202110054. Epub 2022 Mar 6.	Bernal PN	Adv Mater	2022	2022-02-15			10.1002/adma.202110054
35104657	Multiphoton imaging of melanoma 3D models with plasmonic nanocapsules	Zamora-Perez P, Xiao C, Sanles-Sobrido M, Rovira-Esteva M, Conesa JJ, Mulens-Arias V, Jaque D, Rivera-Gil P.	Acta Biomater. 2022 Apr 1;142:308-319. doi: 10.1016/j.actbio.2022.01.052. Epub 2022 Jan 31.	Zamora-Perez P	Acta Biomater	2022	2022-02-01			10.1016/j.actbio.2022.01.052
34850903	Visualization of three-dimensional stigmoid body in FFPE and ultrathin sections of mouse	Hirayama M, Onouchi T, Shiogama K, Katoh Y, Takahashi K, Abe M.	Microscopy (Oxf). 2022 Apr 1;71(2):87-92. doi: 10.1093/jmicro/dfab052.	Hirayama M	Microscopy (Oxf)	2022	2021-12-01			10.1093/jmicro/dfab052
34652291	Three-Dimensional H-Scan Ultrasound Imaging of Early Breast Cancer Response to Neoadjuvant Therapy in a Murine Model	Tai H, Song J, Li J, Reddy S, Khairalseed M, Hoyt K.	Invest Radiol. 2022 Apr 1;57(4):222-232. doi: 10.1097/RLI.0000000000000831.	Tai H	Invest Radiol	2022	2021-10-15	PMC8916970	NIHMS1747523	10.1097/RLI.0000000000000831
34608995	Morphological principles of neuronal mitochondria	Mendelsohn R, Garcia GC, Bartol TM, Lee CT, Khandelwal P, Liu E, Spencer DJ, Husar A, Bushong EA, Phan S, Perkins G, Ellisman MH, Skupin A, Sejnowski TJ, Rangamani P.	J Comp Neurol. 2022 Apr;530(6):886-902. doi: 10.1002/cne.25254. Epub 2021 Nov 1.	Mendelsohn R	J Comp Neurol	2022	2021-10-05	PMC8831469	NIHMS1744998	10.1002/cne.25254
34386856	3D holotomographic monitoring of Ca(++) dynamics during ionophore-induced Neospora caninum tachyzoite egress from primary bovine host endothelial cells	Larrazabal C, Hermosilla C, Taubert A, Conejeros I.	Parasitol Res. 2022 Apr;121(4):1169-1177. doi: 10.1007/s00436-021-07260-2. Epub 2021 Aug 13.	Larrazabal C	Parasitol Res	2022	2021-08-13	PMC8986705		10.1007/s00436-021-07260-2
35351101	A method for ultrafast tissue clearing that preserves fluorescence for multimodal and longitudinal brain imaging	Shan QH, Qin XY, Zhou N, Huang C, Wang Y, Chen P, Zhou JN.	BMC Biol. 2022 Mar 29;20(1):77. doi: 10.1186/s12915-022-01275-6.	Shan QH	BMC Biol	2022	2022-03-30	PMC8966190		10.1186/s12915-022-01275-6
35302749	Looking Inside Non-Destructively: Label-Free, Raman-Based Visualization of Intracellular Coxiella burnetii	Unger N, Eiserloh S, Nowak F, Zuchantke S, Liebler-Tenorio E, Sobotta K, Schnee C, Berens C, Neugebauer U.	Anal Chem. 2022 Mar 29;94(12):4988-4996. doi: 10.1021/acs.analchem.1c04754. Epub 2022 Mar 18.	Unger N	Anal Chem	2022	2022-03-18	PMC8974703		10.1021/acs.analchem.1c04754
35408934	Expansion-Based Clearing of Golgi-Cox-Stained Tissue for Multi-Scale Imaging	Shan QH, Qin XY, Zhou JN.	Int J Mol Sci. 2022 Mar 25;23(7):3575. doi: 10.3390/ijms23073575.	Shan QH	Int J Mol Sci	2022	2022-04-12	PMC8998187		10.3390/ijms23073575
35389978	2D and 3D Human Induced Pluripotent Stem Cell-Based Models to Dissect Primary Cilium Involvement during Neocortical Development	Boutaud L, Michael M, Banal C, Calderon D, Farcy S, Pernelle J, Goudin N, Maillard C, Dimartino C, Deleschaux C, Dupichaud S, Lebreton C, Saunier S, Attié-Bitach T, Bahi-Buisson N, Lefort N, Thomas S.	J Vis Exp. 2022 Mar 25;(181). doi: 10.3791/62667.	Boutaud L	J Vis Exp	2022	2022-04-07			10.3791/62667
35324950	Auto-segmentation and time-dependent systematic analysis of mesoscale cellular structure in β-cells during insulin secretion	Li A, Zhang X, Singla J, White K, Loconte V, Hu C, Zhang C, Li S, Li W, Francis JP, Wang C, Sali A, Sun L, He X, Stevens RC.	PLoS One. 2022 Mar 24;17(3):e0265567. doi: 10.1371/journal.pone.0265567. eCollection 2022.	Li A	PLoS One	2022	2022-03-24	PMC8947144		10.1371/journal.pone.0265567
35322035	Three-dimensional structured illumination microscopy data of mitochondria and lysosomes in cardiomyoblasts under normal and galactose-adapted conditions	Opstad IS, Godtliebsen G, Ströhl F, Myrmel T, Ahluwalia BS, Agarwal K, Birgisdottir ÅB.	Sci Data. 2022 Mar 23;9(1):98. doi: 10.1038/s41597-022-01207-7.	Opstad IS	Sci Data	2022	2022-03-24	PMC8943179		10.1038/s41597-022-01207-7
35318373	Human live spermatozoa morphology assessment using digital holographic microscopy	Kamieniczna M, Stachowska E, Augustynowicz A, Woźniak T, Kurpisz MK.	Sci Rep. 2022 Mar 22;12(1):4846. doi: 10.1038/s41598-022-08798-6.	Kamieniczna M	Sci Rep	2022	2022-03-23	PMC8940907		10.1038/s41598-022-08798-6
35386204	Mitochondrial Population in Mouse Eosinophils: Ultrastructural Dynamics in Cell Differentiation and Inflammatory Diseases	Bonjour K, Palazzi C, Silva TP, Malta KK, Neves VH, Oliveira-Barros EG, Neves I, Kersten VA, Fortuna BT, Samarasinghe AE, Weller PF, Bandeira-Melo C, Melo RCN.	Front Cell Dev Biol. 2022 Mar 21;10:836755. doi: 10.3389/fcell.2022.836755. eCollection 2022.	Bonjour K	Front Cell Dev Biol	2022	2022-04-07	PMC8979069		10.3389/fcell.2022.836755
35434191	3D-Structured Illumination Microscopy of Centrosomes in Human Cell Lines	Frikstad KM, Schink KO, Gilani S, Pedersen LB, Patzke S.	Bio Protoc. 2022 Mar 20;12(6):e4360. doi: 10.21769/BioProtoc.4360. eCollection 2022 Mar 20.	Frikstad KM	Bio Protoc	2022	2022-04-18	PMC8983163		10.21769/BioProtoc.4360
35199039	A protocol for full-rotation soft X-ray tomography of single cells	Chen JH, Vanslembrouck B, Loconte V, Ekman A, Cortese M, Bartenschlager R, McDermott G, Larabell CA, Le Gros MA, Weinhardt V.	STAR Protoc. 2022 Feb 10;3(1):101176. doi: 10.1016/j.xpro.2022.101176. eCollection 2022 Mar 18.	Chen JH	STAR Protoc	2022	2022-02-24	PMC8844304		10.1016/j.xpro.2022.101176
35199031	Protocol to generate mouse oviduct epithelial organoids for viral transduction and whole-mount 3D imaging	Ford MJ, Harwalkar K, Yamanaka Y.	STAR Protoc. 2022 Feb 9;3(1):101164. doi: 10.1016/j.xpro.2022.101164. eCollection 2022 Mar 18.	Ford MJ	STAR Protoc	2022	2022-02-24	PMC8844721		10.1016/j.xpro.2022.101164
35216674	Reconstruction of neocortex: Organelles, compartments, cells, circuits, and activity	Turner NL, Macrina T, Bae JA, Yang R, Wilson AM, Schneider-Mizell C, Lee K, Lu R, Wu J, Bodor AL, Bleckert AA, Brittain D, Froudarakis E, Dorkenwald S, Collman F, Kemnitz N, Ih D, Silversmith WM, Zung J, Zlateski A, Tartavull I, Yu SC, Popovych S, Mu S, Wong W, Jordan CS, Castro M, Buchanan J, Bumbarger DJ, Takeno M, Torres R, Mahalingam G, Elabbady L, Li Y, Cobos E, Zhou P, Suckow S, Becker L, P…	Cell. 2022 Mar 17;185(6):1082-1100.e24. doi: 10.1016/j.cell.2022.01.023. Epub 2022 Feb 24.	Turner NL	Cell	2022	2022-02-26	PMC9337909	NIHMS1777212	10.1016/j.cell.2022.01.023
35296339	Computer-assisted three-dimensional quantitation of programmed death-ligand 1 in non-small cell lung cancer using tissue clearing technology	Lin YY, Wang LC, Hsieh YH, Hung YL, Chen YA, Lin YC, Lin YY, Chou TY.	J Transl Med. 2022 Mar 16;20(1):131. doi: 10.1186/s12967-022-03335-5.	Lin YY	J Transl Med	2022	2022-03-17	PMC8925228		10.1186/s12967-022-03335-5
35123262	In vitro and in vivo characterization of insulin vesicles by electron microscopy	Guo A, He B, Li A, Jiang H.	Biochem Biophys Res Commun. 2022 Mar 15;597:23-29. doi: 10.1016/j.bbrc.2022.01.104. Epub 2022 Jan 29.	Guo A	Biochem Biophys Res Commun	2022	2022-02-05			10.1016/j.bbrc.2022.01.104
35065266	An ultrastructural 3D reconstruction method for observing the arrangement of collagen fibrils and proteoglycans in the human aortic wall under mechanical load	Pukaluk A, Wittgenstein AS, Leitinger G, Kolb D, Pernitsch D, Schneider SA, Knöbelreiter P, Horak V, Bredies K, Holzapfel GA, Pock T, Sommer G.	Acta Biomater. 2022 Mar 15;141:300-314. doi: 10.1016/j.actbio.2022.01.036. Epub 2022 Jan 19.	Pukaluk A	Acta Biomater	2022	2022-01-22			10.1016/j.actbio.2022.01.036
35360651	Automated Synapse Detection Method for Cerebellar Connectomics	Park C, Gim J, Lee S, Lee KJ, Kim JS.	Front Neuroanat. 2022 Mar 11;16:760279. doi: 10.3389/fnana.2022.760279. eCollection 2022.	Park C	Front Neuroanat	2022	2022-04-01	PMC8963724		10.3389/fnana.2022.760279
35359364	Imaging Sub-Cellular Methionine and Insulin Interplay in Triple Negative Breast Cancer Lipid Droplet Metabolism	Fung AA, Hoang K, Zha H, Chen D, Zhang W, Shi L.	Front Oncol. 2022 Mar 10;12:858017. doi: 10.3389/fonc.2022.858017. eCollection 2022.	Fung AA	Front Oncol	2022	2022-04-01	PMC8960266		10.3389/fonc.2022.858017
35355969	Combined Electron Microscopy Approaches for Arterial Glycocalyx Visualization	Chevalier L, Selim J, Castro C, Cuvilly F, Baste JM, Richard V, Pareige P, Bellien J.	Front Cardiovasc Med. 2022 Mar 9;9:840689. doi: 10.3389/fcvm.2022.840689. eCollection 2022.	Chevalier L	Front Cardiovasc Med	2022	2022-03-31	PMC8959549		10.3389/fcvm.2022.840689
35663385	"Orphan" Connexin43 in Plakophilin-2 Deficient Hearts Revealed by Volume Electron Microscopy	van Opbergen CJM, Sall J, Petzold C, Dancel-Manning K, Delmar M, Liang FX.	Front Cell Dev Biol. 2022 Mar 8;10:843687. doi: 10.3389/fcell.2022.843687. eCollection 2022.	van Opbergen CJM	Front Cell Dev Biol	2022	2022-06-06	PMC9159532		10.3389/fcell.2022.843687
34908122	Protocol for mapping the variability in cell wall mechanical bending behavior in living leaf pavement cells	Li W, Keynia S, Belteton SA, Afshar-Hatam F, Szymanski DB, Turner JA.	Plant Physiol. 2022 Mar 4;188(3):1435-1449. doi: 10.1093/plphys/kiab588.	Li W	Plant Physiol	2022	2021-12-15	PMC8896622		10.1093/plphys/kiab588
35232524	Self-Assembling Toroidal Cell Constructs for Tissue Engineering Applications	Worden A, Uline MJ, Shazly T, Stern M, Potts JD.	Microsc Microanal. 2022 Mar 2:1-10. doi: 10.1017/S1431927622000253. Online ahead of print.	Worden A	Microsc Microanal	2022	2022-03-02			10.1017/S1431927622000253
35084175	Cryo-ultramicrotomy and Mass Spectrometry Imaging Analysis of Nudibranch Microstructures	Hamilton BR, Chan W, Cheney KL, Sullivan RKP, Floetenmeyer M, Garson MJ, Wepf R.	J Am Soc Mass Spectrom. 2022 Mar 2;33(3):592-597. doi: 10.1021/jasms.1c00254. Epub 2022 Jan 27.	Hamilton BR	J Am Soc Mass Spectrom	2022	2022-01-27			10.1021/jasms.1c00254
36133687	Water stable, red emitting, carbon nanoparticles stimulate 3D cell invasion via clathrin-mediated endocytic uptake	Singh U, Teja AG, Walia S, Vaswani P, Dalvi S, Bhatia D.	Nanoscale Adv. 2022 Jan 26;4(5):1375-1386. doi: 10.1039/d1na00813g. eCollection 2022 Mar 1.	Singh U	Nanoscale Adv	2022	2022-09-22	PMC9418831		10.1039/d1na00813g
35277709	Isotropic super-resolution light-sheet microscopy of dynamic intracellular structures at subsecond timescales	Zhao Y, Zhang M, Zhang W, Zhou Y, Chen L, Liu Q, Wang P, Chen R, Duan X, Chen F, Deng H, Wei Y, Fei P, Zhang YH.	Nat Methods. 2022 Mar;19(3):359-369. doi: 10.1038/s41592-022-01395-5. Epub 2022 Mar 11.	Zhao Y	Nat Methods	2022	2022-03-12			10.1038/s41592-022-01395-5
35264794	Regulation of liver subcellular architecture controls metabolic homeostasis	Parlakgül G, Arruda AP, Pang S, Cagampan E, Min N, Güney E, Lee GY, Inouye K, Hess HF, Xu CS, Hotamışlıgil GS.	Nature. 2022 Mar;603(7902):736-742. doi: 10.1038/s41586-022-04488-5. Epub 2022 Mar 9.	Parlakgül G	Nature	2022	2022-03-10	PMC9014868	NIHMS1793540	10.1038/s41586-022-04488-5
35072348	Lipid Droplets Embedded in a Model Cell Membrane Create a Phospholipid Diffusion Barrier	Puza S, Caesar S, Poojari C, Jung M, Seemann R, Hub JS, Schrul B, Fleury JB.	Small. 2022 Mar;18(12):e2106524. doi: 10.1002/smll.202106524. Epub 2022 Jan 24.	Puza S	Small	2022	2022-01-24			10.1002/smll.202106524
34937144	Carbon Dots with Intrinsic Bioactivities for Photothermal Optical Coherence Tomography, Tumor-Specific Therapy and Postoperative Wound Management	Liu H, Mo L, Chen H, Chen C, Wu J, Tang Z, Guo Z, Hu C, Liu Z.	Adv Healthc Mater. 2022 Mar;11(6):e2101448. doi: 10.1002/adhm.202101448. Epub 2022 Jan 7.	Liu H	Adv Healthc Mater	2022	2021-12-22			10.1002/adhm.202101448
34837647	Aligned Organization of Synapses and Mitochondria in Auditory Hair Cells	Liu J, Wang S, Lu Y, Wang H, Wang F, Qiu M, Xie Q, Han H, Hua Y.	Neurosci Bull. 2022 Mar;38(3):235-248. doi: 10.1007/s12264-021-00801-w. Epub 2021 Nov 27.	Liu J	Neurosci Bull	2022	2021-11-27	PMC8975952		10.1007/s12264-021-00801-w
34825978	Three-dimensional reconstruction by electron tomography for the application to ultrastructural analysis of SARS-CoV-2 particles	Wu H, Fujioka Y, Sakaguchi S, Suzuki Y, Nakano T.	Med Mol Morphol. 2022 Mar;55(1):60-67. doi: 10.1007/s00795-021-00309-2. Epub 2021 Nov 26.	Wu H	Med Mol Morphol	2022	2021-11-26	PMC8617558		10.1007/s00795-021-00309-2
34767939	Does powder averaging remove dispersion bias in diffusion MRI diameter estimates within real 3D axonal architectures?	Andersson M, Pizzolato M, Kjer HM, Skodborg KF, Lundell H, Dyrby TB.	Neuroimage. 2022 Mar;248:118718. doi: 10.1016/j.neuroimage.2021.118718. Epub 2021 Nov 10.	Andersson M	Neuroimage	2022	2021-11-12			10.1016/j.neuroimage.2021.118718
34672330	A three-organelle complex made by wrappER contacts with peroxisomes and mitochondria responds to liver lipid flux changes	Ilacqua N, Anastasia I, Raimondi A, Lemieux P, de Aguiar Vallim TQ, Toth K, Koonin EV, Pellegrini L.	J Cell Sci. 2022 Mar 1;135(5):jcs259091. doi: 10.1242/jcs.259091. Epub 2021 Nov 2.	Ilacqua N	J Cell Sci	2022	2021-10-21	PMC8627550		10.1242/jcs.259091
34665348	Evaluation of ultrastructural alterations of glomerular basement membrane and podocytes in glomeruli by low-vacuum scanning electron microscopy	Lan P, Kang D, Mii A, Endo Y, Tagawa M, Yu X, Lyu J, Xie L, Shimizu A, Terasaki M.	Clin Exp Nephrol. 2022 Mar;26(3):216-225. doi: 10.1007/s10157-021-02147-z. Epub 2021 Oct 19.	Lan P	Clin Exp Nephrol	2022	2021-10-19	PMC8847197		10.1007/s10157-021-02147-z
34569629	Intrahepatic cholangiocyte regeneration from an Fgf-dependent extrahepatic progenitor niche in a zebrafish model of Alagille Syndrome	Zhao C, Lancman JJ, Yang Y, Gates KP, Cao D, Barske L, Matalonga J, Pan X, He J, Graves A, Huisken J, Chen C, Dong PDS.	Hepatology. 2022 Mar;75(3):567-583. doi: 10.1002/hep.32173. Epub 2021 Dec 15.	Zhao C	Hepatology	2022	2021-09-27	PMC8844142	NIHMS1761254	10.1002/hep.32173
33890421	Extracellular Vesicles from 3D Engineered Microtissues Harbor Disease-Related Cargo Absent in EVs from 2D Cultures	Millan C, Prause L, Vallmajo-Martin Q, Hensky N, Eberli D.	Adv Healthc Mater. 2022 Mar;11(5):e2002067. doi: 10.1002/adhm.202002067. Epub 2021 Apr 22.	Millan C	Adv Healthc Mater	2022	2021-04-23			10.1002/adhm.202002067
33237455	Supporting Evidence of Human Enteric Nervous System Adult Neurogenesis: Presence of Primary Cilia and Adult Neurogenesis Markers	Iruzubieta P, Cantarero I, Monzón M, Lahoz M, Junquera C.	Cell Mol Neurobiol. 2022 Mar;42(2):473-481. doi: 10.1007/s10571-020-01017-8. Epub 2020 Nov 25.	Iruzubieta P	Cell Mol Neurobiol	2022	2020-11-25			10.1007/s10571-020-01017-8
31271268	Prognostic value of metabolic parameters on baseline 18F-FDG PET/CT in small cell lung cancer	Araz M, Soydal C, Özkan E, Sen E, Nak D, Kucuk ON, Gönüllü U, Kir KM.	Q J Nucl Med Mol Imaging. 2022 Mar;66(1):61-66. doi: 10.23736/S1824-4785.19.03169-8. Epub 2019 Jul 1.	Araz M	Q J Nucl Med Mol Imaging	2022	2019-07-05			10.23736/S1824-4785.19.03169-8
35212809	CD73 controls ocular adenosine levels and protects retina from light-induced phototoxicity	Losenkova K, Takeda A, Ragauskas S, Cerrada-Gimenez M, Vähätupa M, Kaja S, Paul ML, Schmies CC, Rolshoven G, Müller CE, Sandholm J, Jalkanen S, Kalesnykas G, Yegutkin GG.	Cell Mol Life Sci. 2022 Feb 25;79(3):152. doi: 10.1007/s00018-022-04187-4.	Losenkova K	Cell Mol Life Sci	2022	2022-02-25	PMC8881442		10.1007/s00018-022-04187-4
35080378	Multicolor Photoacoustic Volumetric Imaging of Subcellular Structures	Sun A, Ji Y, Li Y, Xie W, Liu Z, Li T, Jin T, Qi W, Li K, Wu C, Xi L.	ACS Nano. 2022 Feb 22;16(2):3231-3238. doi: 10.1021/acsnano.1c11103. Epub 2022 Jan 26.	Sun A	ACS Nano	2022	2022-01-26			10.1021/acsnano.1c11103
33823533	Novel insights into the electrophysiology of murine cardiac macrophages: relevance of voltage-gated potassium channels	Simon-Chica A, Fernández MC, Wülfers EM, Lother A, Hilgendorf I, Seemann G, Ravens U, Kohl P, Schneider-Warme F.	Cardiovasc Res. 2022 Feb 21;118(3):798-813. doi: 10.1093/cvr/cvab126.	Simon-Chica A	Cardiovasc Res	2022	2021-04-06	PMC8859634		10.1093/cvr/cvab126
35179484	Quantitative mapping of keratin networks in 3D	Windoffer R, Schwarz N, Yoon S, Piskova T, Scholkemper M, Stegmaier J, Bönsch A, Di Russo J, Leube RE.	Elife. 2022 Feb 18;11:e75894. doi: 10.7554/eLife.75894.	Windoffer R	Elife	2022	2022-02-18	PMC8979588		10.7554/eLife.75894
34850209	Singlet Oxygen Leads to Structural Changes to Chloroplasts during their Degradation in the Arabidopsis thaliana plastid ferrochelatase two Mutant	Fisher KE, Krishnamoorthy P, Joens MS, Chory J, Fitzpatrick JAJ, Woodson JD.	Plant Cell Physiol. 2022 Feb 15;63(2):248-264. doi: 10.1093/pcp/pcab167.	Fisher KE	Plant Cell Physiol	2022	2021-12-01			10.1093/pcp/pcab167
35104130	One-Step Aqueous Synthesis of Anionic and Cationic AgInS(2) Quantum Dots and Their Utility in Improving the Efficacy of ALA-Based Photodynamic Therapy	Hashemkhani M, Loizidou M, MacRobert AJ, Yagci Acar H.	Inorg Chem. 2022 Feb 14;61(6):2846-2863. doi: 10.1021/acs.inorgchem.1c03298. Epub 2022 Feb 1.	Hashemkhani M	Inorg Chem	2022	2022-02-01	PMC8895404		10.1021/acs.inorgchem.1c03298
35201134	Computational multi-wavelength phase synthesis using convolutional neural networks [Invited]	Bazow B, Phan T, Raub CB, Nehmetallah G.	Appl Opt. 2022 Feb 10;61(5):B132-B146. doi: 10.1364/AO.439323.	Bazow B	Appl Opt	2022	2022-02-24			10.1364/AO.439323
35250392	Positron Emission Tomography (PET) with (18)F-FGA for Diagnosis of Myocardial Infarction in a Coronary Artery Ligation Model	Awasthi V, Gali H, Hedrick AF, Da H, Eeda V, Jain D.	Mol Imaging. 2022 Feb 9;2022:9147379. doi: 10.1155/2022/9147379. eCollection 2022.	Awasthi V	Mol Imaging	2022	2022-03-07	PMC8865857		10.1155/2022/9147379
35077130	Operando Imaging of Ce Radical Scavengers in a Practical Polymer Electrolyte Fuel Cell by 3D Fluorescence CT-XAFS and Depth-Profiling Nano-XAFS-SEM/EDS Techniques	Matsui H, Takao S, Higashi K, Kaneko T, Samjeské G, Uruga T, Tada M, Iwasawa Y.	ACS Appl Mater Interfaces. 2022 Feb 9;14(5):6762-6776. doi: 10.1021/acsami.1c22336. Epub 2022 Jan 25.	Matsui H	ACS Appl Mater Interfaces	2022	2022-01-25			10.1021/acsami.1c22336
35080158	[Lipid metabolomic analysis in exosomes of osteonecrosis of the femoral head based on ultra performance liquid chromatography-tandem mass spectrometry]	Guo M, Zhang J.	Se Pu. 2022 Feb 8;40(2):123-129. doi: 10.3724/SP.J.1123.2021.04016.	Guo M	Se Pu	2022	2022-01-26	PMC9404002		10.3724/SP.J.1123.2021.04016
35235662	Electron microscopy for imaging organelles in plants and algae	Weiner E, Pinskey JM, Nicastro D, Otegui MS.	Plant Physiol. 2022 Feb 4;188(2):713-725. doi: 10.1093/plphys/kiab449.	Weiner E	Plant Physiol	2022	2022-03-02	PMC8825266		10.1093/plphys/kiab449
34791452	Live Plant Cell Tracking: Fiji plugin to analyze cell proliferation dynamics and understand morphogenesis	Hernández-Herrera P, Ugartechea-Chirino Y, Torres-Martínez HH, Arzola AV, Chairez-Veloz JE, García-Ponce B, Sánchez MP, Garay-Arroyo A, Álvarez-Buylla ER, Dubrovsky JG, Corkidi G.	Plant Physiol. 2022 Feb 4;188(2):846-860. doi: 10.1093/plphys/kiab530.	Hernández-Herrera P	Plant Physiol	2022	2021-11-18	PMC8825436		10.1093/plphys/kiab530
34618094	X-ray microscopy enables multiscale high-resolution 3D imaging of plant cells, tissues, and organs	Duncan KE, Czymmek KJ, Jiang N, Thies AC, Topp CN.	Plant Physiol. 2022 Feb 4;188(2):831-845. doi: 10.1093/plphys/kiab405.	Duncan KE	Plant Physiol	2022	2021-10-07	PMC8825331		10.1093/plphys/kiab405
35200413	Low-Cost Devices for Three-Dimensional Cell Aggregation, Real-Time Monitoring Microscopy, Microfluidic Immunostaining, and Deconvolution Analysis	Struber A, Auer G, Fischlechner M, Wickstrom C, Reiter L, Lutsch E, Simon-Nobbe B, Marozin S, Lepperdinger G.	Bioengineering (Basel). 2022 Feb 3;9(2):60. doi: 10.3390/bioengineering9020060.	Struber A	Bioengineering (Basel)	2022	2022-02-24	PMC8869754		10.3390/bioengineering9020060
35072462	Catalytic Activation of Bioorthogonal Chemistry with Light (CABL) Enables Rapid, Spatiotemporally Controlled Labeling and No-Wash, Subcellular 3D-Patterning in Live Cells Using Long Wavelength Light	Jemas A, Xie Y, Pigga JE, Caplan JL, Am Ende CW, Fox JM.	J Am Chem Soc. 2022 Feb 2;144(4):1647-1662. doi: 10.1021/jacs.1c10390. Epub 2022 Jan 24.	Jemas A	J Am Chem Soc	2022	2022-01-24	PMC9364228	NIHMS1819578	10.1021/jacs.1c10390
35284178	Multiple-scattering suppressive refractive index tomography for the label-free quantitative assessment of multicellular spheroids	Yasuhiko O, Takeuchi K, Yamada H, Ueda Y.	Biomed Opt Express. 2022 Jan 25;13(2):962-979. doi: 10.1364/BOE.446622. eCollection 2022 Feb 1.	Yasuhiko O	Biomed Opt Express	2022	2022-03-14	PMC8884216		10.1364/BOE.446622
35284156	Illumination angle correction during image acquisition in light-sheet fluorescence microscopy using deep learning	Li C, Rai MR, Ghashghaei HT, Greenbaum A.	Biomed Opt Express. 2022 Jan 21;13(2):888-901. doi: 10.1364/BOE.447392. eCollection 2022 Feb 1.	Li C	Biomed Opt Express	2022	2022-03-14	PMC8884226		10.1364/BOE.447392
35145319	VascuViz: a multimodality and multiscale imaging and visualization pipeline for vascular systems biology	Bhargava A, Monteagudo B, Kushwaha P, Senarathna J, Ren Y, Riddle RC, Aggarwal M, Pathak AP.	Nat Methods. 2022 Feb;19(2):242-254. doi: 10.1038/s41592-021-01363-5. Epub 2022 Feb 10.	Bhargava A	Nat Methods	2022	2022-02-11	PMC8842955	NIHMS1760569	10.1038/s41592-021-01363-5
35099270	Gene-Edited Fluorescent and Mixed Cerebral Organoids	Bachmann L, Gallego Villarejo L, Heinen N, Marks D, Peters M, Müller T.	CRISPR J. 2022 Feb;5(1):53-65. doi: 10.1089/crispr.2021.0070. Epub 2022 Jan 28.	Bachmann L	CRISPR J	2022	2022-01-31			10.1089/crispr.2021.0070
35096185	Influence of Substrate Stiffness on Barrier Function in an iPSC-Derived In Vitro Blood-Brain Barrier Model	Bosworth AM, Kim H, O'Grady KP, Richter I, Lee L, O'Grady BJ, Lippmann ES.	Cell Mol Bioeng. 2021 Sep 20;15(1):31-42. doi: 10.1007/s12195-021-00706-8. eCollection 2022 Feb.	Bosworth AM	Cell Mol Bioeng	2021	2022-01-31	PMC8761195		10.1007/s12195-021-00706-8
35043276	MR susceptibility imaging for detection of tumor-associated macrophages in glioblastoma	Nazem A, Guiry SC, Pourfathi M, Ware JB, Anderson H, Iyer SK, Moon BF, Fan Y, Witschey WR, Rizi R, Bagley SJ, Desai A, O'Rourke DM, Brem S, Nasrallah M, Nabavizadeh A.	J Neurooncol. 2022 Feb;156(3):645-653. doi: 10.1007/s11060-022-03947-3. Epub 2022 Jan 19.	Nazem A	J Neurooncol	2022	2022-01-19			10.1007/s11060-022-03947-3
35033903	Ink-jet 3D printing as a strategy for developing bespoke non-eluting biofilm resistant medical devices	He Y, Luckett J, Begines B, Dubern JF, Hook AL, Prina E, Rose FRAJ, Tuck CJ, Hague RJM, Irvine DJ, Williams P, Alexander MR, Wildman RD.	Biomaterials. 2022 Feb;281:121350. doi: 10.1016/j.biomaterials.2021.121350. Epub 2021 Dec 30.	He Y	Biomaterials	2022	2022-01-16	PMC7613459	EMS151776	10.1016/j.biomaterials.2021.121350
35001540	Numb is required for optimal contraction of skeletal muscle	De Gasperi R, Mo C, Azulai D, Wang Z, Harlow LM, Du Y, Graham Z, Pan J, Liu XH, Guo L, Zhang B, Ko F, Raczkowski AM, Bauman WA, Goulbourne CN, Zhao W, Brotto M, Cardozo CP.	J Cachexia Sarcopenia Muscle. 2022 Feb;13(1):454-466. doi: 10.1002/jcsm.12907. Epub 2022 Jan 9.	De Gasperi R	J Cachexia Sarcopenia Muscle	2022	2022-01-10	PMC8818612		10.1002/jcsm.12907
34968424	Single-phagosome imaging reveals that homotypic fusion impairs phagosome degradative function	Yu Y, Jiao M, Zhang Z, Yu Y.	Biophys J. 2022 Feb 1;121(3):459-469. doi: 10.1016/j.bpj.2021.12.032. Epub 2021 Dec 29.	Yu Y	Biophys J	2022	2021-12-30	PMC8822610		10.1016/j.bpj.2021.12.032
34951426	Development of a water refractive index-matched microneedle integrated into a light sheet microscopy system for continuous embryonic cell imaging	Fan YJ, Hsieh HY, Huang YR, Tsao C, Lee CM, Tahara H, Wu YC, Sheen HJ, Chen BC.	Lab Chip. 2022 Feb 1;22(3):584-591. doi: 10.1039/d1lc00827g.	Fan YJ	Lab Chip	2022	2021-12-24			10.1039/d1lc00827g
34935163	Helical ordering of envelope-associated proteins and glycoproteins in respiratory syncytial virus	Conley MJ, Short JM, Burns AM, Streetley J, Hutchings J, Bakker SE, Power BJ, Jaffery H, Haney J, Zanetti G, Murcia PR, Stewart M, Fearns R, Vijayakrishnan S, Bhella D.	EMBO J. 2022 Feb 1;41(3):e109728. doi: 10.15252/embj.2021109728. Epub 2021 Dec 22.	Conley MJ	EMBO J	2022	2021-12-22	PMC8804925		10.15252/embj.2021109728
34837710	Metabolic design in a mammalian model of extreme metabolism, the North American least shrew (Cryptotis parva)	Chung DJ, Madison GP, Aponte AM, Singh K, Li Y, Pirooznia M, Bleck CKE, Darmani NA, Balaban RS.	J Physiol. 2022 Feb;600(3):547-567. doi: 10.1113/JP282153. Epub 2021 Dec 13.	Chung DJ	J Physiol	2022	2021-11-27	PMC10655134	NIHMS1941231	10.1113/JP282153
34766731	Mitochondrial dynamics and quantification of mitochondria-derived vesicles in cardiomyoblasts using structured illumination microscopy	Opstad IS, Godtliebsen G, Ahluwalia BS, Myrmel T, Agarwal K, Birgisdottir ÅB.	J Biophotonics. 2022 Feb;15(2):e202100305. doi: 10.1002/jbio.202100305. Epub 2021 Nov 23.	Opstad IS	J Biophotonics	2022	2021-11-12			10.1002/jbio.202100305
34402037	Artificial Intelligence Based Framework to Quantify the Cardiomyocyte Structural Integrity in Heart Slices	Abdeltawab H, Khalifa F, Hammouda K, Miller JM, Meki MM, Ou Q, El-Baz A, Mohamed TMA.	Cardiovasc Eng Technol. 2022 Feb;13(1):170-180. doi: 10.1007/s13239-021-00571-6. Epub 2021 Aug 16.	Abdeltawab H	Cardiovasc Eng Technol	2022	2021-08-17	PMC8847536	NIHMS1735524	10.1007/s13239-021-00571-6
35154150	Light-Sheet Scattering Microscopy to Visualize Long-Term Interactions Between Cells and Extracellular Matrix	Zhou X, Zhao R, Yanamandra AK, Hoth M, Qu B.	Front Immunol. 2022 Jan 28;13:828634. doi: 10.3389/fimmu.2022.828634. eCollection 2022.	Zhou X	Front Immunol	2022	2022-02-14	PMC8831865		10.3389/fimmu.2022.828634
35086548	Reactive oxygen species reprogram macrophages to suppress antitumor immune response through the exosomal miR-155-5p/PD-L1 pathway	Li X, Wang S, Mu W, Barry J, Han A, Carpenter RL, Jiang BH, Peiper SC, Mahoney MG, Aplin AE, Ren H, He J.	J Exp Clin Cancer Res. 2022 Jan 27;41(1):41. doi: 10.1186/s13046-022-02244-1.	Li X	J Exp Clin Cancer Res	2022	2022-01-28	PMC8793215		10.1186/s13046-022-02244-1
34897387	Cryo-shift: reducing domain shift in cryo-electron subtomograms with unsupervised domain adaptation and randomization	Bandyopadhyay H, Deng Z, Ding L, Liu S, Uddin MR, Zeng X, Behpour S, Xu M.	Bioinformatics. 2022 Jan 27;38(4):977-984. doi: 10.1093/bioinformatics/btab794.	Bandyopadhyay H	Bioinformatics	2022	2021-12-13	PMC10060710		10.1093/bioinformatics/btab794
35077503	Expansion microscopy of Plasmodium gametocytes reveals the molecular architecture of a bipartite microtubule organisation centre coordinating mitosis with axoneme assembly	Rashpa R, Brochet M.	PLoS Pathog. 2022 Jan 25;18(1):e1010223. doi: 10.1371/journal.ppat.1010223. eCollection 2022 Jan.	Rashpa R	PLoS Pathog	2022	2022-01-25	PMC8789139		10.1371/journal.ppat.1010223
35042822	Atomic structure of Lanreotide nanotubes revealed by cryo-EM	Pieri L, Wang F, Arteni AA, Vos M, Winter JM, Le Du MH, Artzner F, Gobeaux F, Legrand P, Boulard Y, Bressanelli S, Egelman EH, Paternostre M.	Proc Natl Acad Sci U S A. 2022 Jan 25;119(4):e2120346119. doi: 10.1073/pnas.2120346119.	Pieri L	Proc Natl Acad Sci U S A	2022	2022-01-19	PMC8794822		10.1073/pnas.2120346119
34788060	Ultrastructure of Organohalide-Respiring Dehalococcoidia Revealed by Cryo-Electron Tomography	Sexton DL, Chen G, Kara Murdoch F, Hashimi A, Löffler FE, Tocheva EI.	Appl Environ Microbiol. 2022 Jan 25;88(2):e0190621. doi: 10.1128/AEM.01906-21. Epub 2021 Nov 17.	Sexton DL	Appl Environ Microbiol	2022	2021-11-17	PMC8788754		10.1128/AEM.01906-21
35106470	Three-dimensional label-free histological imaging of whole organs by microtomy-assisted autofluorescence tomography	Zhang Y, Kang L, Yu W, Tsang VTC, Wong TTW.	iScience. 2022 Jan 1;25(1):103721. doi: 10.1016/j.isci.2021.103721. eCollection 2022 Jan 21.	Zhang Y	iScience	2022	2022-02-02	PMC8786675		10.1016/j.isci.2021.103721
35215794	SARS-CoV-2: Ultrastructural Characterization of Morphogenesis in an In Vitro System	Barreto-Vieira DF, da Silva MAN, de Almeida ALT, Rasinhas ADC, Monteiro ME, Miranda MD, Motta FC, Siqueira MM, Girard-Dias W, Archanjo BS, Bozza PT, L Souza TM, Gomes Dias SS, Soares VC, Barth OM.	Viruses. 2022 Jan 20;14(2):201. doi: 10.3390/v14020201.	Barreto-Vieira DF	Viruses	2022	2022-02-26	PMC8879486		10.3390/v14020201
35127983	An Alternative Technique for Monitoring the Live Interaction of Monocytes and Tumor Cells with Nanoparticles in the Mouse Lung	Ramos-Gomes F, Ferreira N, Alves F, Markus MA.	Bio Protoc. 2022 Jan 20;12(2):e4293. doi: 10.21769/BioProtoc.4293. eCollection 2022 Jan 20.	Ramos-Gomes F	Bio Protoc	2022	2022-02-07	PMC8799661		10.21769/BioProtoc.4293
34687300	A correlative light electron microscopy approach reveals plasmodesmata ultrastructure at the graft interface	Chambaud C, Cookson SJ, Ollat N, Bayer E, Brocard L.	Plant Physiol. 2022 Jan 20;188(1):44-55. doi: 10.1093/plphys/kiab485.	Chambaud C	Plant Physiol	2022	2021-10-23	PMC8774839		10.1093/plphys/kiab485
35046471	Differential remodelling of mitochondrial subpopulations and mitochondrial dysfunction are a feature of early stage diabetes	Rajab BS, Kassab S, Stonall CD, Daghistani H, Gibbons S, Mamas M, Smith D, Mironov A, AlBalawi Z, Zhang YH, Baudoin F, Zi M, Prehar S, Cartwright EJ, Kitmitto A.	Sci Rep. 2022 Jan 19;12(1):978. doi: 10.1038/s41598-022-04929-1.	Rajab BS	Sci Rep	2022	2022-01-20	PMC8770458		10.1038/s41598-022-04929-1
35041651	A deep generative model of 3D single-cell organization	Donovan-Maiye RM, Brown JM, Chan CK, Ding L, Yan C, Gaudreault N, Theriot JA, Maleckar MM, Knijnenburg TA, Johnson GR.	PLoS Comput Biol. 2022 Jan 18;18(1):e1009155. doi: 10.1371/journal.pcbi.1009155. eCollection 2022 Jan.	Donovan-Maiye RM	PLoS Comput Biol	2022	2022-01-18	PMC8797242		10.1371/journal.pcbi.1009155
35209383	Binocular stereo-microscopy for deforming intact amoeba	Matsumoto K, Nishigami Y, Nakagaki T.	Opt Express. 2022 Jan 17;30(2):2424-2437. doi: 10.1364/OE.439825.	Matsumoto K	Opt Express	2022	2022-02-25			10.1364/OE.439825
35039530	Low-invasive 5D visualization of mitotic progression by two-photon excitation spinning-disk confocal microscopy	Kamada T, Otomo K, Murata T, Nakata K, Hiruma S, Uehara R, Hasebe M, Nemoto T.	Sci Rep. 2022 Jan 17;12(1):809. doi: 10.1038/s41598-021-04543-7.	Kamada T	Sci Rep	2022	2022-01-18	PMC8764092		10.1038/s41598-021-04543-7
34968794	Molecular characterization of a novel His333Arg variant of human protoporphyrinogen oxidase IX	Novakova Z, Mikesova J, Ondrakova M, Kutil Z, Vesela K, Martasek P, Barinka C.	Biochem Biophys Res Commun. 2022 Jan 15;588:182-186. doi: 10.1016/j.bbrc.2021.12.062. Epub 2021 Dec 21.	Novakova Z	Biochem Biophys Res Commun	2022	2021-12-30			10.1016/j.bbrc.2021.12.062
35098941	Deep-Tissue Three-Photon Fluorescence Microscopy in Intact Mouse and Zebrafish Brain	Hontani Y, Akbari N, Kolkman KE, Wu C, Xia F, Choe K, Wang GZ, Sokolova M, Fetcho JR, Xu C.	J Vis Exp. 2022 Jan 13;(179). doi: 10.3791/63213.	Hontani Y	J Vis Exp	2022	2022-01-31			10.3791/63213
35053389	Nuclear Fragility in Radiation-Induced Senescence: Blebs and Tubes Visualized by 3D Electron Microscopy	Freyter BM, Abd Al-Razaq MA, Isermann A, Dietz A, Azimzadeh O, Hekking L, Gomolka M, Rübe CE.	Cells. 2022 Jan 13;11(2):273. doi: 10.3390/cells11020273.	Freyter BM	Cells	2022	2022-01-21	PMC8774169		10.3390/cells11020273
35017598	3D nanomechanical mapping of subcellular and sub-nuclear structures of living cells by multi-harmonic AFM with long-tip microcantilevers	Efremov YM, Suter DM, Timashev PS, Raman A.	Sci Rep. 2022 Jan 11;12(1):529. doi: 10.1038/s41598-021-04443-w.	Efremov YM	Sci Rep	2022	2022-01-12	PMC8752865		10.1038/s41598-021-04443-w
35136499	31-Phosphorus Magnetic Resonance Spectroscopy in Evaluation of Glioma and Metastases in 3T MRI	Peter SB, Nandhan VR.	Indian J Radiol Imaging. 2022 Jan 10;31(4):873-881. doi: 10.1055/s-0041-1741090. eCollection 2021 Oct.	Peter SB	Indian J Radiol Imaging	2022	2022-02-09	PMC8817830		10.1055/s-0041-1741090
35001870	Correlative all-optical quantification of mass density and mechanics of subcellular compartments with fluorescence specificity	Schlüßler R, Kim K, Nötzel M, Taubenberger A, Abuhattum S, Beck T, Müller P, Maharana S, Cojoc G, Girardo S, Hermann A, Alberti S, Guck J.	Elife. 2022 Jan 10;11:e68490. doi: 10.7554/eLife.68490.	Schlüßler R	Elife	2022	2022-01-10	PMC8816383		10.7554/eLife.68490
34864394	Label-free imaging and evaluation of characteristic properties of asthma-derived eosinophils using optical diffraction tomography	Kim SY, Lee JH, Shin Y, Kim TK, Lee JW, Pyo MJ, Lee AR, Pack CG, Cho YS.	Biochem Biophys Res Commun. 2022 Jan 8;587:42-48. doi: 10.1016/j.bbrc.2021.11.084. Epub 2021 Nov 29.	Kim SY	Biochem Biophys Res Commun	2022	2021-12-05			10.1016/j.bbrc.2021.11.084
34997009	Light sheet based volume flow cytometry (VFC) for rapid volume reconstruction and parameter estimation on the go	Kumar P, Joshi P, Basumatary J, Mondal PP.	Sci Rep. 2022 Jan 7;12(1):78. doi: 10.1038/s41598-021-03902-8.	Kumar P	Sci Rep	2022	2022-01-08	PMC8741756		10.1038/s41598-021-03902-8
34739839	RCSB Protein Data Bank resources for structure-facilitated design of mRNA vaccines for existing and emerging viral pathogens	Goodsell DS, Burley SK.	Structure. 2022 Jan 6;30(1):55-68.e2. doi: 10.1016/j.str.2021.10.008. Epub 2021 Nov 4.	Goodsell DS	Structure	2022	2021-11-05	PMC8567414		10.1016/j.str.2021.10.008
35068484	Optical Clearing of Plant Tissues for Fluorescence Imaging	Kurihara D, Mizuta Y, Nagahara S, Sato Y, Higashiyama T.	J Vis Exp. 2022 Jan 5;(179). doi: 10.3791/63428.	Kurihara D	J Vis Exp	2022	2022-01-24			10.3791/63428
35054594	X-ray Micro-Computed Tomography: A Powerful Device to Analyze the 3D Microstructure of Anode-Electrolyte in BaZr(0.8)Y(0.2)O(3) Protonic Ceramic Electrochemical Cells and the Reduction Behavior	Lescure V, Gelin M, François M, Arab Pour Yazdi M, Briois P, Demoisson F, Combemale L, Valton S, Caboche G.	Membranes (Basel). 2022 Jan 4;12(1):68. doi: 10.3390/membranes12010068.	Lescure V	Membranes (Basel)	2022	2022-01-21	PMC8779603		10.3390/membranes12010068
35008961	LC3/FtMt Colocalization Patterns Reveal the Progression of FtMt Accumulation in Nigral Neurons of Patients with Progressive Supranuclear Palsy	Abu Bakar ZH, Bellier JP, Yanagisawa D, Kato T, Mukaisho KI, Tooyama I.	Int J Mol Sci. 2022 Jan 4;23(1):537. doi: 10.3390/ijms23010537.	Abu Bakar ZH	Int J Mol Sci	2022	2022-01-11	PMC8745681		10.3390/ijms23010537
34747040	The ion-coupling mechanism of human excitatory amino acid transporters	Canul-Tec JC, Kumar A, Dhenin J, Assal R, Legrand P, Rey M, Chamot-Rooke J, Reyes N.	EMBO J. 2022 Jan 4;41(1):e108341. doi: 10.15252/embj.2021108341. Epub 2021 Nov 8.	Canul-Tec JC	EMBO J	2022	2021-11-08	PMC8724772		10.15252/embj.2021108341
33790043	In Vivo Time-Lapse Imaging and Analysis of Dendritic Structural Plasticity in Xenopus laevis Tadpoles	He HY, Lin CY, Cline HT.	Cold Spring Harb Protoc. 2022 Jan 4;2022(1):pdb.prot106781. doi: 10.1101/pdb.prot106781.	He HY	Cold Spring Harb Protoc	2022	2021-04-01	PMC8494194	NIHMS1739500	10.1101/pdb.prot106781
34787651	Volumetric morphometry reveals spindle width as the best predictor of mammalian spindle scaling	Kletter T, Reusch S, Cavazza T, Dempewolf N, Tischer C, Reber S.	J Cell Biol. 2022 Jan 3;221(1):e202106170. doi: 10.1083/jcb.202106170. Epub 2021 Nov 17.	Kletter T	J Cell Biol	2022	2021-11-17	PMC8719715		10.1083/jcb.202106170
37096022	3D spheroid culture to examine adaptive therapy response in invading tumor cells	Weiss F, Atlasy N, van Reijmersdal V, Stunnenberg H, Hulsbergen-Veelken C, Friedl P.	In Vitro Model. 2022;1(6):463-471. doi: 10.1007/s44164-022-00040-x. Epub 2023 Mar 15.	Weiss F	In Vitro Model	2022	2023-04-25	PMC10119213		10.1007/s44164-022-00040-x
36545964	Continuous subcellular resolution three-dimensional imaging on intact macaque brain	Zhou C, Yang X, Wu S, Zhong Q, Luo T, Li A, Liu G, Sun Q, Luo P, Deng L, Ni H, Tan C, Yuan J, Luo Q, Hu X, Li X, Gong H.	Sci Bull (Beijing). 2022 Jan;67(1):85-96. doi: 10.1016/j.scib.2021.08.003. Epub 2021 Aug 5.	Zhou C	Sci Bull (Beijing)	2022	2022-12-22			10.1016/j.scib.2021.08.003
36348120	Simulation of Different Three-Dimensional Models of Whole Interphase Nuclei Compared to Experiments - A Consistent Scale-Bridging Simulation Framework for Genome Organization	Knoch TA.	Results Probl Cell Differ. 2022;70:495-549. doi: 10.1007/978-3-031-06573-6_18.	Knoch TA	Results Probl Cell Differ	2022	2022-11-08			10.1007/978-3-031-06573-6_18
36265199	Longitudinal microstructural MRI markers of demyelination and neurodegeneration in early relapsing-remitting multiple sclerosis: Magnetisation transfer, water diffusion and g-ratio	York EN, Meijboom R, Thrippleton MJ, Bastin ME, Kampaite A, White N, Chandran S, Waldman AD; FutureMS Consortium.	Neuroimage Clin. 2022;36:103228. doi: 10.1016/j.nicl.2022.103228. Epub 2022 Oct 13.	York EN	Neuroimage Clin	2022	2022-10-20	PMC9668599		10.1016/j.nicl.2022.103228
36151386	Structure of Motile Cilia	Ishikawa T.	Subcell Biochem. 2022;99:471-494. doi: 10.1007/978-3-031-00793-4_15.	Ishikawa T	Subcell Biochem	2022	2022-09-23			10.1007/978-3-031-00793-4_15
36125768	BrdU Incorporation and Labeling of Nascent DNA to Investigate Archaeal Replication Using Super-Resolution Imaging	Lestini R, Collien Y, Olivier D, Olivier N, Myllykallio H.	Methods Mol Biol. 2022;2522:419-434. doi: 10.1007/978-1-0716-2445-6_29.	Lestini R	Methods Mol Biol	2022	2022-09-20			10.1007/978-1-0716-2445-6_29
36125725	3D Culture of Primary Patient-Derived Hepatoblastoma Tumoroids	Wu PV, Nusse R.	Methods Mol Biol. 2022;2544:259-267. doi: 10.1007/978-1-0716-2557-6_19.	Wu PV	Methods Mol Biol	2022	2022-09-20			10.1007/978-1-0716-2557-6_19
36104618	Mitochondria to Bitter Melon: Understanding the 3D Ultrastructure of the Cell Via 2D Thin Section Reconstruction and the History of Mitochondrial Visualization	Mazierski DM.	Adv Exp Med Biol. 2022;1388:113-127. doi: 10.1007/978-3-031-10889-1_5.	Mazierski DM	Adv Exp Med Biol	2022	2022-09-14			10.1007/978-3-031-10889-1_5
35980588	FlyClear: A Tissue-Clearing Technique for High-Resolution Microscopy of Drosophila	Pende M, Saghafi S, Becker K, Hummel T, Dodt HU.	Methods Mol Biol. 2022;2540:349-359. doi: 10.1007/978-1-0716-2541-5_18.	Pende M	Methods Mol Biol	2022	2022-08-18			10.1007/978-1-0716-2541-5_18
35951309	Evaluation of the Role of Bacterial Amyloid on Nucleoid Structure Using Cryo-Soft X-Ray Tomography	Cossa A, Wien F, Turbant F, Kaczorowski T, Węgrzyn G, Arluison V, Pérez-Berná AJ, Trépout S, Pereiro E.	Methods Mol Biol. 2022;2538:319-333. doi: 10.1007/978-1-0716-2529-3_21.	Cossa A	Methods Mol Biol	2022	2022-08-11			10.1007/978-1-0716-2529-3_21
35867253	High-Throughput DNA FISH (hiFISH)	Finn E, Misteli T, Pegoraro G.	Methods Mol Biol. 2022;2532:245-274. doi: 10.1007/978-1-0716-2497-5_12.	Finn E	Methods Mol Biol	2022	2022-07-22	PMC10372930	NIHMS1916268	10.1007/978-1-0716-2497-5_12
35819768	Reconstituting and Purifying Assembly Intermediates of Clathrin Adaptors AP1 and AP2	Wang B, Yang R, Tian Y, Yin Q.	Methods Mol Biol. 2022;2473:195-212. doi: 10.1007/978-1-0716-2209-4_15.	Wang B	Methods Mol Biol	2022	2022-07-12			10.1007/978-1-0716-2209-4_15
35819766	Localizing Proteins on Single Trafficking Organelles in 3D with Semisynthetic Gold Labeling and Platinum Replica Electron Microscopy	Prasai B, Taraska JW.	Methods Mol Biol. 2022;2473:167-180. doi: 10.1007/978-1-0716-2209-4_13.	Prasai B	Methods Mol Biol	2022	2022-07-12	PMC9639615	NIHMS1832810	10.1007/978-1-0716-2209-4_13
35755607	Novel Hyperspectral imaging approaches allow 3D measurement of cAMP signals in localized subcellular domains of human airway smooth muscle cells	Howard M, Annamdevula N, Pleshinger DJ, Johnson S, Beech L, Penn RB, Francis CM, Rich TC, Leavesley SJ.	Proc SPIE Int Soc Opt Eng. 2022 Jan-Feb;11964:119640I. doi: 10.1117/12.2608267. Epub 2022 Mar 3.	Howard M	Proc SPIE Int Soc Opt Eng	2022	2022-06-27	PMC9215170	NIHMS1816364	10.1117/12.2608267
35687227	Multi-dimensional Fluorescence Live-Cell Imaging for Glucosome Dynamics in Living Human Cells	An S, Parajuli P, Kennedy EL, Kyoung M.	Methods Mol Biol. 2022;2487:15-26. doi: 10.1007/978-1-0716-2269-8_2.	An S	Methods Mol Biol	2022	2022-06-10	PMC9191769	NIHMS1747605	10.1007/978-1-0716-2269-8_2
35635700	Replication Labeling Methods for Super-Resolution Imaging of Chromosome Territories and Chromatin Domains	Miron E, Windo J, Ochs F, Schermelleh L.	Methods Mol Biol. 2022;2476:111-128. doi: 10.1007/978-1-0716-2221-6_9.	Miron E	Methods Mol Biol	2022	2022-05-31			10.1007/978-1-0716-2221-6_9
35616857	Cell Biology Methods to Study Recombinant Proteins in Seeds	Arcalís E, Pedrazzini E, Hörmann-Dietrich U, Vitale A, Stoger E.	Methods Mol Biol. 2022;2480:61-80. doi: 10.1007/978-1-0716-2241-4_4.	Arcalís E	Methods Mol Biol	2022	2022-05-26			10.1007/978-1-0716-2241-4_4
35486252	Grafting of Epiblast Stem Cell into the Epiblast and Whole-Embryo Imaging to Unveil Lineage Competence	Osteil P, Studdert JB, Tam PPL.	Methods Mol Biol. 2022;2490:269-279. doi: 10.1007/978-1-0716-2281-0_19.	Osteil P	Methods Mol Biol	2022	2022-04-29			10.1007/978-1-0716-2281-0_19
35486240	3D Immunofluorescent Image Colocalization Quantification in Mouse Epiblast Stem Cells	Dierolf JG, Watson AJ, Betts DH.	Methods Mol Biol. 2022;2490:69-79. doi: 10.1007/978-1-0716-2281-0_7.	Dierolf JG	Methods Mol Biol	2022	2022-04-29			10.1007/978-1-0716-2281-0_7
35412256	High-Resolution Imaging and Analysis of Individual Nuclear Pore Complexes	Fichtman B, Regmi SG, Dasso M, Harel A.	Methods Mol Biol. 2022;2502:461-471. doi: 10.1007/978-1-0716-2337-4_29.	Fichtman B	Methods Mol Biol	2022	2022-04-12			10.1007/978-1-0716-2337-4_29
35349160	Measuring Intercellular Interface Area in Plant Tissues Using Quantitative 3D Image Analysis	Davis GV, Smith RS, Bassel GW.	Methods Mol Biol. 2022;2457:457-464. doi: 10.1007/978-1-0716-2132-5_31.	Davis GV	Methods Mol Biol	2022	2022-03-29			10.1007/978-1-0716-2132-5_31
35349133	Ultrastructural Analysis and Three-Dimensional Reconstruction of Plasmodesmata	Godel-Jędrychowska K, Franke T, Kurczyńska E.	Methods Mol Biol. 2022;2457:75-94. doi: 10.1007/978-1-0716-2132-5_4.	Godel-Jędrychowska K	Methods Mol Biol	2022	2022-03-29			10.1007/978-1-0716-2132-5_4
35237999	Tissue Clearing Approaches in Atherosclerosis	Sun T, Li Y, Förstera B, Stanic K, Lu S, Steffens S, Yin C, Ertürk A, Megens RTA, Weber C, Habenicht A, Mohanta SK.	Methods Mol Biol. 2022;2419:747-763. doi: 10.1007/978-1-0716-1924-7_45.	Sun T	Methods Mol Biol	2022	2022-03-03			10.1007/978-1-0716-1924-7_45
35218541	Hydrophobic and Hydrogel-Based Methods for Passive Tissue Clearing	Jalufka FL, Min SW, Platt ME, Pritchard AL, Margo TE, Vernino AO, Kirchhoff MA, Massopust RT, McCreedy DA.	Methods Mol Biol. 2022;2440:197-209. doi: 10.1007/978-1-0716-2051-9_12.	Jalufka FL	Methods Mol Biol	2022	2022-02-26			10.1007/978-1-0716-2051-9_12
35218532	Optimizing Long-Term Live Cell Imaging	Lac A, Le Lam A, Heit B.	Methods Mol Biol. 2022;2440:57-73. doi: 10.1007/978-1-0716-2051-9_3.	Lac A	Methods Mol Biol	2022	2022-02-26			10.1007/978-1-0716-2051-9_3
35218531	Three-Dimensional Simultaneous Imaging of Nucleic Acids and Proteins During Influenza Virus Infection in Single Cells Using Confocal Microscopy	Manivanh R, Lakdawala SS, Jones JE.	Methods Mol Biol. 2022;2440:41-56. doi: 10.1007/978-1-0716-2051-9_2.	Manivanh R	Methods Mol Biol	2022	2022-02-26			10.1007/978-1-0716-2051-9_2
35175602	Single Organoids Droplet-Based Staining Method for High-End 3D Imaging of Mammary Organoids	Sumbal J, Koledova Z.	Methods Mol Biol. 2022;2471:259-269. doi: 10.1007/978-1-0716-2193-6_14.	Sumbal J	Methods Mol Biol	2022	2022-02-17			10.1007/978-1-0716-2193-6_14
35167090	A Clearing Method for Three-Dimensional Imaging of Adipose Tissue	Lin Z, Chi J, Cohen P.	Methods Mol Biol. 2022;2448:73-82. doi: 10.1007/978-1-0716-2087-8_4.	Lin Z	Methods Mol Biol	2022	2022-02-15			10.1007/978-1-0716-2087-8_4
35051311	A spatial and cellular distribution of rabies virus infection in the mouse brain revealed by fMOST and single-cell RNA sequencing	Zhang Y, Xing X, Long B, Cao Y, Hu S, Li X, Yu Y, Tian D, Sui B, Luo Z, Liu W, Lv L, Wu Q, Dai J, Zhou M, Han H, Fu ZF, Gong H, Bai F, Zhao L.	Clin Transl Med. 2022 Jan;12(1):e700. doi: 10.1002/ctm2.700.	Zhang Y	Clin Transl Med	2022	2022-01-20	PMC8776042		10.1002/ctm2.700
35013558	Super-resolved 3D tracking of cargo transport through nuclear pore complexes	Chowdhury R, Sau A, Musser SM.	Nat Cell Biol. 2022 Jan;24(1):112-122. doi: 10.1038/s41556-021-00815-6. Epub 2022 Jan 10.	Chowdhury R	Nat Cell Biol	2022	2022-01-11	PMC8820391	NIHMS1756598	10.1038/s41556-021-00815-6
35008901	Brachygnathia Inferior in Cloned Dogs Is Possibly Correlated with Variants of Wnt Signaling Pathway Initiators	Choe YH, Hur TY, Lee SL, Lee S, Lim D, Choi BH, Jeong H, No JG, Ock SA.	Int J Mol Sci. 2022 Jan 1;23(1):475. doi: 10.3390/ijms23010475.	Choe YH	Int J Mol Sci	2022	2022-01-11	PMC8745273		10.3390/ijms23010475
34972994	Immunofluorescence-Based Measurement of Autophagosome Formation During Mitophagy	Padman BS, Lazarou M.	Methods Mol Biol. 2022;2445:207-226. doi: 10.1007/978-1-0716-2071-7_13.	Padman BS	Methods Mol Biol	2022	2022-01-01			10.1007/978-1-0716-2071-7_13
34972959	Imaging Mitosis with Lattice LightSheet	Barazia A, Monks C.	Methods Mol Biol. 2022;2415:245-252. doi: 10.1007/978-1-0716-1904-9_18.	Barazia A	Methods Mol Biol	2022	2022-01-01			10.1007/978-1-0716-1904-9_18
34913129	Live Imaging of the Dynamics of Mammalian Neural Crest Cell Migration	Moore EL, Trainor PA.	Methods Mol Biol. 2022;2403:263-276. doi: 10.1007/978-1-0716-1847-9_18.	Moore EL	Methods Mol Biol	2022	2021-12-16			10.1007/978-1-0716-1847-9_18
34887551	Cross-modal coherent registration of whole mouse brains	Qu L, Li Y, Xie P, Liu L, Wang Y, Wu J, Liu Y, Wang T, Li L, Guo K, Wan W, Ouyang L, Xiong F, Kolstad AC, Wu Z, Xu F, Zheng Y, Gong H, Luo Q, Bi G, Dong H, Hawrylycz M, Zeng H, Peng H.	Nat Methods. 2022 Jan;19(1):111-118. doi: 10.1038/s41592-021-01334-w. Epub 2021 Dec 9.	Qu L	Nat Methods	2022	2021-12-10			10.1038/s41592-021-01334-w
34802117	Complete Visualization of T Follicular Helper Cells in Germinal Centers by Light Sheet Fluorescence Microscopy	Stoler-Barak L, Shulman Z.	Methods Mol Biol. 2022;2380:3-13. doi: 10.1007/978-1-0716-1736-6_1.	Stoler-Barak L	Methods Mol Biol	2022	2021-11-21			10.1007/978-1-0716-1736-6_1
34798356	Remarkable kinetoplast, cytostome-cytopharynx complex, and storage-related structures as dissected by three-dimensional reconstruction of Trypanosoma sp. 858 isolated from a toad (Amphibia: Anura)	Attias M, Vidal JC, Takata CSA, Campaner M, Camargo EP, Teixeira MMG, De Souza W.	Micron. 2022 Jan;152:103180. doi: 10.1016/j.micron.2021.103180. Epub 2021 Nov 10.	Attias M	Micron	2022	2021-11-19			10.1016/j.micron.2021.103180
[truncated: 10,038 more rows]

## Sheet: 2_Title Screening
PMID	Title	Authors	Citation	First Author	Journal/Book	Publication Year	Create Date	PMCID	NIHMS ID	DOI
[truncated: 570 more rows]

[truncated: 4 more sheets: 3_Abstract Screening, 4a_Full Text Screening Includes, 4b_Full Text Screening Excludes, 5_Post hoc additions]
